# Supplementary material for: Crystal structure of ethyl 5′′-fluoro-2′′,3-dioxo-6′,7′,8′,8a’-tetra­hydro-2′H,3H,5′H-di­spiro­[benzo[b]thio­phene-2,1′-indol­izine-3′,3′′-indoline]-2′-carboxyl­ate
Source: Acta Crystallogr E Crystallogr Commun. 2015 Feb 7;71(Pt 3):o156–7. doi: 10.1107/S2056989015002121 (PMC4350745; doi:10.1107/S2056989015002121)
Supplement: Supplementary file 1 [file e-71-0o156-sup1.cif]

##############################################################################
#                                                                            #
# This CIF contains the data in a paper accepted for publication in          #
# Acta Crystallographica Section E. It conforms to the requirements of       #
# Notes for Authors for Acta Crystallographica Section E, and has been       #
# peer reviewed under the auspices of the IUCr Commission on Journals.       #
#                                                                            #
# Full details of the Crystallographic Information File format               #
# are given in the paper "The Crystallographic Information File (CIF):       #
# a New Standard Archive File for Crystallography" by S. R. Hall, F. H.      #
# Allen and I. D. Brown [Acta Cryst. (1991), A47, 655-685].                  #
#                                                                            #
# The current version of the core CIF dictionary is obtainable from          #
# ftp://ftp.iucr.org/pub/cif_core.dic.                                       #
#                                                                            #
# Software is freely available for graphical display of the structure(s)     #
# in this CIF. For information consult the CIF software page                 #
# http://www.iucr.org/resources/cif/software.                                #
#                                                                            #
# This file may be used for bona fide research purposes within the           #
# scientific community so long as proper attribution is given to the journal # 
# article from which it was obtained.                                        #
#                                                                            #
##############################################################################
data_global
_audit_creation_method     SHELXL-97
_journal_date_recd_electronic     2015-01-16
_journal_date_accepted     2015-01-31
_journal_name_full     'Acta Crystallographica, Section E'
_journal_year     2015
_journal_volume     71
_journal_issue      3
_journal_page_first     o156
_journal_page_last     o157
_journal_paper_category     HO
_journal_paper_doi     10.1107/S2056989015002121
_journal_coeditor_code     SU5063
_publ_contact_author_name     'A. Subbiah Pandi'
_publ_contact_author_address
;
Department of Physics
Presidency College
Chennai 600 005
India
;
_publ_contact_author_email     aspandian59@gmail.com
_publ_contact_author_fax     '044 091 2854 4894'
_publ_contact_author_phone     '044 091 24471061'
_publ_section_title
;\
Crystal structure of ethyl
5''-fluoro-2'',3-dioxo-6',7',8',8a'-tetrahydro-2'<i>H</i>,3<i>H</i>,\
5'<i>H</i>-dispiro[benzo[<i>b</i>]thiophene-2,1'-indolizine-3',3''-indoline]\
-2'-carboxylate
;
loop_
    _publ_author_name
    _publ_author_address
    'R. Raja'
;
Department of Physics
Presidency College (Autonomous)
Chennai 600 005
India
;
    'J. Govindaraj'
;
Department of Physics
Pachaiyappa's College for Men
Kanchipuram 631 501
India
;
    'M. Suresh'
;
Department of Organic Chemistry
University of Madras
Guindy Campus
Chennai 602 025
India
;
    'R. Raghunathan'
;
Department of Organic Chemistry
University of Madras
Guindy Campus
Chennai 602 025
India
;
    'A. SubbiahPandi'
;
Department of Physics
Presidency College (Autonomous)
Chennai 600 005
India
;
data_I
_database_code_depnum_ccdc_archive 'CCDC 1046671'
_audit_creation_method     SHELXL-2014/6
_chemical_name_systematic
;
Ethyl 5''-fluoro-2'',3-dioxo-6',7',8',8a'-tetrahydro-\
2'<i>H</i>,3<i>H</i>,5'<i>H</i>-dispiro[benzo[<i>b</i>]thiophene-2,1'-\
indolizine-3',3''-indoline]-2'-carboxylate
;
_chemical_name_common
;
Ethyl 5''-fluoro-2'',3-dioxo-1'',2',2'',5',6',7',8',8'a-\
octahydro-3<i>H</i>-dispiro[1-benzothiophene-2,1'-indolizine-3',3''-\
indole]-2'-carboxylate
;
_chemical_formula_moiety     'C25 H23 F N2 O4 S'
_chemical_formula_sum     'C25 H23 F N2 O4 S'
_chemical_formula_iupac     'C25 H23 F N2 O4 S'
_chemical_formula_weight     466.51
_chemical_melting_point     ?
_shelx_space_group_comment
;
The symmetry employed for this shelxl refinement is uniquely defined
by the following loop, which should always be used as a source of
symmetry information in preference to the above space-group names.
They are only intended as comments.
;
_space_group_crystal_system     monoclinic
_space_group_name_H-M_alt     'P 21/c'
_space_group_name_Hall     '-P 2ybc'
loop_
    _space_group_symop_operation_xyz
    'x, y, z'
    '-x, y+1/2, -z+1/2'
    '-x, -y, -z'
    'x, -y-1/2, z-1/2'
_cell_length_a     13.877(2)
_cell_length_b     11.8999(19)
_cell_length_c     15.426(4)
_cell_angle_alpha     90
_cell_angle_beta     116.463(4)
_cell_angle_gamma     90
_cell_volume     2280.5(8)
_cell_formula_units_Z     4
_cell_measurement_reflns_used     3238
_cell_measurement_theta_min     1.64
_cell_measurement_theta_max     25.00
_cell_measurement_temperature     293(2)
_exptl_crystal_description     block
_exptl_crystal_colour     colourless
_exptl_crystal_size_max     0.30
_exptl_crystal_size_mid     0.30
_exptl_crystal_size_min     0.30
_exptl_crystal_density_diffrn     1.359
_exptl_crystal_density_meas     ?
_exptl_crystal_density_method     ?
_exptl_crystal_F_000     976
_exptl_absorpt_coefficient_mu     0.185
_exptl_absorpt_correction_type     multi-scan
_exptl_absorpt_process_details
;
(SADABS; Bruker, 2008)
;
_shelx_estimated_absorpt_T_min     ?
_shelx_estimated_absorpt_T_max     ?
_exptl_absorpt_correction_T_min     0.9467
_exptl_absorpt_correction_T_max     0.9553
_diffrn_ambient_temperature     293(2)
_diffrn_radiation_type     MoK\a
_diffrn_radiation_wavelength     0.71073
_diffrn_radiation_source     'fine-focus sealed tube'
_diffrn_radiation_monochromator     graphite
_diffrn_measurement_device_type     'Bruker SMART APEXII area-detector'
_diffrn_measurement_method     '\w and \f scans'
_diffrn_detector_area_resol_mean     ?
_diffrn_reflns_number     32121
_diffrn_reflns_av_R_equivalents     0.0331
_diffrn_reflns_av_sigmaI/netI     0.0245
_diffrn_reflns_theta_min     1.64
_diffrn_reflns_theta_max     26.63
_diffrn_reflns_theta_full     25.24
_diffrn_measured_fraction_theta_max     0.999
_diffrn_measured_fraction_theta_full     1.000
_diffrn_reflns_limit_h_min     -17
_diffrn_reflns_limit_h_max     17
_diffrn_reflns_limit_k_min     -15
_diffrn_reflns_limit_k_max     15
_diffrn_reflns_limit_l_min     -19
_diffrn_reflns_limit_l_max     19
_refine_special_details     ?
_reflns_number_total     4784
_reflns_number_gt     3652
_reflns_threshold_expression     I>2\s(I)
_refine_ls_structure_factor_coef     Fsqd
_refine_ls_matrix_type     full
_refine_ls_R_factor_all     0.0656
_refine_ls_R_factor_gt     0.0438
_refine_ls_wR_factor_gt     0.1039
_refine_ls_wR_factor_ref     0.1188
_refine_ls_goodness_of_fit_ref     1.035
_refine_ls_restrained_S_all     1.035
_refine_ls_number_reflns     4784
_refine_ls_number_parameters     303
_refine_ls_number_restraints     0
_refine_ls_hydrogen_treatment     mixed
_refine_ls_weighting_scheme     calc
_refine_ls_weighting_details
              'w=1/[\s^2^(Fo^2^)+(0.0484P)^2^+1.3589P] where P=(Fo^2^+2Fc^2^)/3'
_atom_sites_solution_hydrogens     mixed
_atom_sites_solution_primary     ?
_atom_sites_solution_secondary     ?
_refine_ls_shift/su_max     0.001
_refine_ls_shift/su_mean     0.000
_refine_diff_density_max     0.382
_refine_diff_density_min     -0.237
_refine_ls_extinction_method     none
_refine_ls_extinction_coef     .
loop_
    _atom_type_symbol
    _atom_type_description
    _atom_type_scat_dispersion_real
    _atom_type_scat_dispersion_imag
    _atom_type_scat_source
    'C' 'C' 0.0033 0.0016
                         'International Tables Vol C Tables 4.2.6.8 and 6.1.1.4'
    'H' 'H' 0.0000 0.0000
                         'International Tables Vol C Tables 4.2.6.8 and 6.1.1.4'
    'F' 'F' 0.0171 0.0103
                         'International Tables Vol C Tables 4.2.6.8 and 6.1.1.4'
    'N' 'N' 0.0061 0.0033
                         'International Tables Vol C Tables 4.2.6.8 and 6.1.1.4'
    'O' 'O' 0.0106 0.0060
                         'International Tables Vol C Tables 4.2.6.8 and 6.1.1.4'
    'S' 'S' 0.1246 0.1234
                         'International Tables Vol C Tables 4.2.6.8 and 6.1.1.4'
_computing_data_collection
;
APEX2 (Bruker, 2008)
;
_computing_cell_refinement
;
SAINT (Bruker, 2008)
;
_computing_data_reduction
;
SAINT (Bruker, 2008)
;
_computing_structure_solution
;
SHELXS97 (Sheldrick, 2008)
;
_computing_structure_refinement
;
SHELXL2014 (Sheldrick, 2015)
;
_computing_molecular_graphics
;
PLATON (Spek, 2009)
;
_computing_publication_material
;
SHELXL2014 (Sheldrick, 2015) and PLATON (Spek, 2009)
;
loop_
    _atom_site_type_symbol
    _atom_site_label
    _atom_site_fract_x
    _atom_site_fract_y
    _atom_site_fract_z
    _atom_site_U_iso_or_equiv
    _atom_site_adp_type
    _atom_site_calc_flag
    _atom_site_occupancy
    _atom_site_disorder_assembly
    _atom_site_disorder_group
    S S1 0.35506(4) 0.59504(4) 0.45922(4) 0.04126(16) Uani d 1 . .
    F F1 0.07518(12) 1.08370(13) 0.02567(10) 0.0707(5) Uani d 1 . .
    O O1 0.42901(14) 0.75803(15) 0.29676(15) 0.0677(5) Uani d 1 . .
    O O2 0.32609(12) 0.60522(12) 0.24108(12) 0.0484(4) Uani d 1 . .
    O O3 0.06507(11) 0.61184(12) 0.25149(11) 0.0497(4) Uani d 1 . .
    O O4 0.42650(12) 0.85900(12) 0.48990(10) 0.0464(4) Uani d 1 . .
    N N1 0.18102(13) 0.86296(13) 0.36986(11) 0.0320(4) Uani d 1 . .
    N N2 0.39881(14) 1.00547(14) 0.38496(13) 0.0413(4) Uani d 1 . .
    H H2 0.453(2) 1.047(2) 0.4226(18) 0.055(7) Uiso d 1 . .
    C C1 0.3758(4) 0.4290(3) 0.2058(4) 0.1166(15) Uani d 1 . .
    H H1A 0.4227 0.3898 0.1854 0.175 Uiso calc 1 . .
    H H1B 0.3032 0.4248 0.1557 0.175 Uiso calc 1 . .
    H H1C 0.3799 0.3950 0.2638 0.175 Uiso calc 1 . .
    C C2 0.4091(2) 0.5476(2) 0.2250(2) 0.0677(8) Uani d 1 . .
    H H2A 0.4781 0.5538 0.2817 0.081 Uiso calc 1 . .
    H H2B 0.4155 0.5801 0.1701 0.081 Uiso calc 1 . .
    C C3 0.34861(16) 0.70724(17) 0.27985(16) 0.0401(5) Uani d 1 . .
    C C4 0.25734(14) 0.74688(15) 0.29925(13) 0.0308(4) Uani d 1 . .
    H H4 0.1921 0.7407 0.2377 0.037 Uiso calc 1 . .
    C C5 0.23753(14) 0.67371(15) 0.37302(13) 0.0305(4) Uani d 1 . .
    C C6 0.10876(18) 0.73457(18) 0.44935(17) 0.0459(5) Uani d 1 . .
    H H6A 0.1225 0.6662 0.4873 0.055 Uiso calc 1 . .
    H H6B 0.0443 0.7236 0.3890 0.055 Uiso calc 1 . .
    C C7 0.0934(2) 0.8330(2) 0.50504(19) 0.0569(6) Uani d 1 . .
    H H7A 0.0297 0.8203 0.5146 0.068 Uiso calc 1 . .
    H H7B 0.1548 0.8380 0.5683 0.068 Uiso calc 1 . .
    C C8 0.0813(2) 0.9427(2) 0.45076(19) 0.0553(6) Uani d 1 . .
    H H8A 0.0129 0.9426 0.3930 0.066 Uiso calc 1 . .
    H H8B 0.0806 1.0046 0.4914 0.066 Uiso calc 1 . .
    C C9 0.17105(19) 0.96107(17) 0.42185(17) 0.0454(5) Uani d 1 . .
    H H9A 0.1557 1.0270 0.3809 0.054 Uiso calc 1 . .
    H H9B 0.2383 0.9737 0.4792 0.054 Uiso calc 1 . .
    C C10 0.20346(16) 0.76111(15) 0.42910(14) 0.0336(4) Uani d 1 . .
    H H10 0.2660 0.7761 0.4912 0.040 Uiso calc 1 . .
    C C11 0.26183(14) 0.86879(15) 0.33304(13) 0.0298(4) Uani d 1 . .
    C C12 0.23884(15) 0.95884(15) 0.25758(13) 0.0315(4) Uani d 1 . .
    C C13 0.15370(16) 0.97322(17) 0.16708(14) 0.0381(5) Uani d 1 . .
    H H13 0.0970 0.9223 0.1421 0.046 Uiso calc 1 . .
    C C14 0.15659(17) 1.06670(19) 0.11540(15) 0.0443(5) Uani d 1 . .
    C C15 0.23724(19) 1.14452(19) 0.14926(17) 0.0499(6) Uani d 1 . .
    H H15 0.2349 1.2064 0.1116 0.060 Uiso calc 1 . .
    C C16 0.32277(18) 1.13050(18) 0.24034(17) 0.0467(5) Uani d 1 . .
    H H16 0.3788 1.1822 0.2652 0.056 Uiso calc 1 . .
    C C17 0.32165(16) 1.03742(16) 0.29245(14) 0.0358(4) Uani d 1 . .
    C C18 0.37352(15) 0.90668(16) 0.41243(14) 0.0346(4) Uani d 1 . .
    C C19 0.14945(14) 0.58543(15) 0.31808(14) 0.0331(4) Uani d 1 . .
    C C20 0.18285(15) 0.47195(16) 0.35464(14) 0.0344(4) Uani d 1 . .
    C C21 0.11991(19) 0.37579(17) 0.32308(17) 0.0464(5) Uani d 1 . .
    H H21 0.0485 0.3808 0.2767 0.056 Uiso calc 1 . .
    C C22 0.1637(2) 0.27384(19) 0.3607(2) 0.0601(7) Uani d 1 . .
    H H22 0.1221 0.2090 0.3404 0.072 Uiso calc 1 . .
    C C23 0.2707(2) 0.26735(18) 0.4297(2) 0.0589(7) Uani d 1 . .
    H H23 0.3002 0.1973 0.4537 0.071 Uiso calc 1 . .
    C C24 0.33419(19) 0.36132(18) 0.46330(17) 0.0474(5) Uani d 1 . .
    H H24 0.4053 0.3556 0.5101 0.057 Uiso calc 1 . .
    C C25 0.28901(16) 0.46518(16) 0.42540(14) 0.0349(4) Uani d 1 . .
loop_
    _atom_site_aniso_label
    _atom_site_aniso_U_11
    _atom_site_aniso_U_22
    _atom_site_aniso_U_33
    _atom_site_aniso_U_12
    _atom_site_aniso_U_13
    _atom_site_aniso_U_23
    S1 0.0304(2) 0.0319(3) 0.0474(3) -0.0023(2) 0.0046(2) 0.0043(2)
    F1 0.0645(9) 0.0798(11) 0.0452(8) -0.0036(8) 0.0042(7) 0.0238(7)
    O1 0.0545(10) 0.0552(10) 0.1114(15) -0.0150(8) 0.0533(11) -0.0126(10)
    O2 0.0471(9) 0.0390(8) 0.0651(10) 0.0031(7) 0.0304(8) -0.0106(7)
    O3 0.0325(7) 0.0351(8) 0.0596(10) -0.0030(6) 0.0009(7) -0.0007(7)
    O4 0.0420(8) 0.0379(8) 0.0404(8) -0.0110(6) 0.0013(6) 0.0069(6)
    N1 0.0370(8) 0.0234(8) 0.0375(9) -0.0013(6) 0.0184(7) -0.0005(6)
    N2 0.0395(9) 0.0313(9) 0.0403(9) -0.0136(8) 0.0063(8) 0.0003(7)
    C1 0.159(4) 0.0526(19) 0.188(4) 0.030(2) 0.123(4) -0.005(2)
    C2 0.0676(17) 0.0603(16) 0.094(2) 0.0148(14) 0.0527(16) -0.0084(15)
    C3 0.0392(11) 0.0346(11) 0.0480(12) -0.0025(9) 0.0208(9) -0.0010(9)
    C4 0.0295(9) 0.0270(9) 0.0330(10) -0.0038(7) 0.0112(8) -0.0033(7)
    C5 0.0257(9) 0.0241(9) 0.0365(10) -0.0021(7) 0.0093(8) 0.0006(7)
    C6 0.0538(13) 0.0395(12) 0.0549(13) -0.0007(10) 0.0336(11) 0.0064(10)
    C7 0.0713(17) 0.0557(15) 0.0614(15) 0.0034(13) 0.0456(14) 0.0020(12)
    C8 0.0738(17) 0.0443(13) 0.0642(15) 0.0102(12) 0.0455(14) -0.0025(12)
    C9 0.0647(14) 0.0286(10) 0.0512(13) 0.0016(10) 0.0333(11) -0.0036(9)
    C10 0.0379(10) 0.0264(9) 0.0347(10) -0.0021(8) 0.0145(8) 0.0017(8)
    C11 0.0301(9) 0.0252(9) 0.0304(9) -0.0041(7) 0.0101(8) -0.0010(7)
    C12 0.0343(10) 0.0264(9) 0.0348(10) -0.0018(8) 0.0162(8) -0.0013(8)
    C13 0.0374(10) 0.0397(11) 0.0349(10) -0.0035(9) 0.0141(9) 0.0007(9)
    C14 0.0432(12) 0.0489(13) 0.0354(11) 0.0049(10) 0.0127(9) 0.0086(10)
    C15 0.0589(14) 0.0420(12) 0.0505(13) 0.0003(11) 0.0259(11) 0.0169(10)
    C16 0.0495(13) 0.0345(11) 0.0534(13) -0.0098(9) 0.0205(11) 0.0053(10)
    C17 0.0377(10) 0.0298(10) 0.0389(11) -0.0031(8) 0.0161(9) 0.0013(8)
    C18 0.0351(10) 0.0275(9) 0.0364(10) -0.0064(8) 0.0117(8) -0.0015(8)
    C19 0.0280(9) 0.0267(9) 0.0414(11) -0.0035(7) 0.0126(8) -0.0040(8)
    C20 0.0347(10) 0.0266(9) 0.0427(11) -0.0019(8) 0.0180(9) -0.0011(8)
    C21 0.0468(12) 0.0335(11) 0.0554(13) -0.0079(9) 0.0198(11) -0.0049(10)
    C22 0.0697(17) 0.0259(11) 0.0760(17) -0.0098(11) 0.0246(14) -0.0020(11)
    C23 0.0758(17) 0.0253(11) 0.0736(17) 0.0053(11) 0.0313(14) 0.0067(11)
    C24 0.0468(12) 0.0377(11) 0.0536(13) 0.0078(10) 0.0186(11) 0.0079(10)
    C25 0.0374(10) 0.0273(9) 0.0416(11) 0.0004(8) 0.0191(9) 0.0015(8)
_geom_special_details
;
 All esds (except the esd in the dihedral angle between two l.s. planes)
 are estimated using the full covariance matrix.  The cell esds are taken
 into account individually in the estimation of esds in distances, angles
 and torsion angles; correlations between esds in cell parameters are only
 used when they are defined by crystal symmetry.  An approximate (isotropic)
 treatment of cell esds is used for estimating esds involving l.s. planes.
;
loop_
    _geom_bond_atom_site_label_1
    _geom_bond_atom_site_label_2
    _geom_bond_site_symmetry_2
    _geom_bond_distance
    _geom_bond_publ_flag
    S1 C25 . 1.753(2) ?
    S1 C5 . 1.8362(18) ?
    F1 C14 . 1.356(2) ?
    O1 C3 . 1.191(3) ?
    O2 C3 . 1.328(2) ?
    O2 C2 . 1.454(3) ?
    O3 C19 . 1.205(2) ?
    O4 C18 . 1.228(2) ?
    N1 C9 . 1.458(2) ?
    N1 C10 . 1.465(2) ?
    N1 C11 . 1.467(2) ?
    N2 C18 . 1.348(2) ?
    N2 C17 . 1.402(3) ?
    N2 H2 . 0.87(3) ?
    C1 C2 . 1.474(4) ?
    C1 H1A . 0.9600 ?
    C1 H1B . 0.9600 ?
    C1 H1C . 0.9600 ?
    C2 H2A . 0.9700 ?
    C2 H2B . 0.9700 ?
    C3 C4 . 1.501(3) ?
    C4 C11 . 1.533(2) ?
    C4 C5 . 1.552(3) ?
    C4 H4 . 0.9800 ?
    C5 C19 . 1.547(2) ?
    C5 C10 . 1.555(3) ?
    C6 C10 . 1.513(3) ?
    C6 C7 . 1.523(3) ?
    C6 H6A . 0.9700 ?
    C6 H6B . 0.9700 ?
    C7 C8 . 1.520(3) ?
    C7 H7A . 0.9700 ?
    C7 H7B . 0.9700 ?
    C8 C9 . 1.515(3) ?
    C8 H8A . 0.9700 ?
    C8 H8B . 0.9700 ?
    C9 H9A . 0.9700 ?
    C9 H9B . 0.9700 ?
    C10 H10 . 0.9800 ?
    C11 C12 . 1.508(3) ?
    C11 C18 . 1.554(2) ?
    C12 C13 . 1.380(3) ?
    C12 C17 . 1.390(3) ?
    C13 C14 . 1.380(3) ?
    C13 H13 . 0.9300 ?
    C14 C15 . 1.365(3) ?
    C15 C16 . 1.387(3) ?
    C15 H15 . 0.9300 ?
    C16 C17 . 1.373(3) ?
    C16 H16 . 0.9300 ?
    C19 C20 . 1.457(3) ?
    C20 C21 . 1.389(3) ?
    C20 C25 . 1.391(3) ?
    C21 C22 . 1.365(3) ?
    C21 H21 . 0.9300 ?
    C22 C23 . 1.391(4) ?
    C22 H22 . 0.9300 ?
    C23 C24 . 1.374(3) ?
    C23 H23 . 0.9300 ?
    C24 C25 . 1.391(3) ?
    C24 H24 . 0.9300 ?
loop_
    _geom_angle_atom_site_label_1
    _geom_angle_atom_site_label_2
    _geom_angle_atom_site_label_3
    _geom_angle_site_symmetry_1
    _geom_angle_site_symmetry_3
    _geom_angle
    _geom_angle_publ_flag
    C25 S1 C5 . . 93.21(9) ?
    C3 O2 C2 . . 117.57(19) ?
    C9 N1 C10 . . 111.42(15) ?
    C9 N1 C11 . . 116.84(15) ?
    C10 N1 C11 . . 107.09(14) ?
    C18 N2 C17 . . 111.63(16) ?
    C18 N2 H2 . . 123.8(16) ?
    C17 N2 H2 . . 124.2(16) ?
    C2 C1 H1A . . 109.5 ?
    C2 C1 H1B . . 109.5 ?
    H1A C1 H1B . . 109.5 ?
    C2 C1 H1C . . 109.5 ?
    H1A C1 H1C . . 109.5 ?
    H1B C1 H1C . . 109.5 ?
    O2 C2 C1 . . 106.6(2) ?
    O2 C2 H2A . . 110.4 ?
    C1 C2 H2A . . 110.4 ?
    O2 C2 H2B . . 110.4 ?
    C1 C2 H2B . . 110.4 ?
    H2A C2 H2B . . 108.6 ?
    O1 C3 O2 . . 124.9(2) ?
    O1 C3 C4 . . 126.0(2) ?
    O2 C3 C4 . . 109.08(17) ?
    C3 C4 C11 . . 117.05(16) ?
    C3 C4 C5 . . 114.26(16) ?
    C11 C4 C5 . . 105.98(15) ?
    C3 C4 H4 . . 106.3 ?
    C11 C4 H4 . . 106.3 ?
    C5 C4 H4 . . 106.3 ?
    C19 C5 C4 . . 109.53(15) ?
    C19 C5 C10 . . 113.40(15) ?
    C4 C5 C10 . . 103.29(14) ?
    C19 C5 S1 . . 106.29(12) ?
    C4 C5 S1 . . 115.26(13) ?
    C10 C5 S1 . . 109.29(13) ?
    C10 C6 C7 . . 108.01(18) ?
    C10 C6 H6A . . 110.1 ?
    C7 C6 H6A . . 110.1 ?
    C10 C6 H6B . . 110.1 ?
    C7 C6 H6B . . 110.1 ?
    H6A C6 H6B . . 108.4 ?
    C8 C7 C6 . . 111.02(19) ?
    C8 C7 H7A . . 109.4 ?
    C6 C7 H7A . . 109.4 ?
    C8 C7 H7B . . 109.4 ?
    C6 C7 H7B . . 109.4 ?
    H7A C7 H7B . . 108.0 ?
    C9 C8 C7 . . 112.5(2) ?
    C9 C8 H8A . . 109.1 ?
    C7 C8 H8A . . 109.1 ?
    C9 C8 H8B . . 109.1 ?
    C7 C8 H8B . . 109.1 ?
    H8A C8 H8B . . 107.8 ?
    N1 C9 C8 . . 109.79(18) ?
    N1 C9 H9A . . 109.7 ?
    C8 C9 H9A . . 109.7 ?
    N1 C9 H9B . . 109.7 ?
    C8 C9 H9B . . 109.7 ?
    H9A C9 H9B . . 108.2 ?
    N1 C10 C6 . . 109.79(16) ?
    N1 C10 C5 . . 103.83(15) ?
    C6 C10 C5 . . 118.85(16) ?
    N1 C10 H10 . . 108.0 ?
    C6 C10 H10 . . 108.0 ?
    C5 C10 H10 . . 108.0 ?
    N1 C11 C12 . . 113.40(15) ?
    N1 C11 C4 . . 99.47(14) ?
    C12 C11 C4 . . 116.58(15) ?
    N1 C11 C18 . . 112.01(15) ?
    C12 C11 C18 . . 101.29(14) ?
    C4 C11 C18 . . 114.69(15) ?
    C13 C12 C17 . . 119.70(18) ?
    C13 C12 C11 . . 131.32(17) ?
    C17 C12 C11 . . 108.98(16) ?
    C14 C13 C12 . . 116.89(19) ?
    C14 C13 H13 . . 121.6 ?
    C12 C13 H13 . . 121.6 ?
    F1 C14 C15 . . 117.2(2) ?
    F1 C14 C13 . . 118.98(19) ?
    C15 C14 C13 . . 123.8(2) ?
    C14 C15 C16 . . 119.4(2) ?
    C14 C15 H15 . . 120.3 ?
    C16 C15 H15 . . 120.3 ?
    C17 C16 C15 . . 117.5(2) ?
    C17 C16 H16 . . 121.2 ?
    C15 C16 H16 . . 121.2 ?
    C16 C17 C12 . . 122.62(19) ?
    C16 C17 N2 . . 127.73(19) ?
    C12 C17 N2 . . 109.64(17) ?
    O4 C18 N2 . . 125.60(18) ?
    O4 C18 C11 . . 125.97(17) ?
    N2 C18 C11 . . 108.26(16) ?
    O3 C19 C20 . . 126.31(17) ?
    O3 C19 C5 . . 121.35(17) ?
    C20 C19 C5 . . 112.32(15) ?
    C21 C20 C25 . . 120.52(18) ?
    C21 C20 C19 . . 125.85(18) ?
    C25 C20 C19 . . 113.60(16) ?
    C22 C21 C20 . . 119.5(2) ?
    C22 C21 H21 . . 120.3 ?
    C20 C21 H21 . . 120.3 ?
    C21 C22 C23 . . 119.7(2) ?
    C21 C22 H22 . . 120.1 ?
    C23 C22 H22 . . 120.1 ?
    C24 C23 C22 . . 122.0(2) ?
    C24 C23 H23 . . 119.0 ?
    C22 C23 H23 . . 119.0 ?
    C23 C24 C25 . . 118.1(2) ?
    C23 C24 H24 . . 120.9 ?
    C25 C24 H24 . . 120.9 ?
    C20 C25 C24 . . 120.17(18) ?
    C20 C25 S1 . . 114.38(14) ?
    C24 C25 S1 . . 125.45(16) ?
loop_
    _geom_torsion_atom_site_label_1
    _geom_torsion_atom_site_label_2
    _geom_torsion_atom_site_label_3
    _geom_torsion_atom_site_label_4
    _geom_torsion_site_symmetry_1
    _geom_torsion_site_symmetry_2
    _geom_torsion_site_symmetry_3
    _geom_torsion_site_symmetry_4
    _geom_torsion
    _geom_torsion_publ_flag
    C3 O2 C2 C1 . . . . 165.9(3) ?
    C2 O2 C3 O1 . . . . 5.0(4) ?
    C2 O2 C3 C4 . . . . -174.5(2) ?
    O1 C3 C4 C11 . . . . 7.5(3) ?
    O2 C3 C4 C11 . . . . -172.97(16) ?
    O1 C3 C4 C5 . . . . -117.2(2) ?
    O2 C3 C4 C5 . . . . 62.3(2) ?
    C3 C4 C5 C19 . . . . -94.74(18) ?
    C11 C4 C5 C19 . . . . 134.87(15) ?
    C3 C4 C5 C10 . . . . 144.15(16) ?
    C11 C4 C5 C10 . . . . 13.77(18) ?
    C3 C4 C5 S1 . . . . 25.0(2) ?
    C11 C4 C5 S1 . . . . -105.36(15) ?
    C25 S1 C5 C19 . . . . -1.52(14) ?
    C25 S1 C5 C4 . . . . -123.05(14) ?
    C25 S1 C5 C10 . . . . 121.20(13) ?
    C10 C6 C7 C8 . . . . 54.8(3) ?
    C6 C7 C8 C9 . . . . -51.8(3) ?
    C10 N1 C9 C8 . . . . -58.9(2) ?
    C11 N1 C9 C8 . . . . 177.59(17) ?
    C7 C8 C9 N1 . . . . 52.5(3) ?
    C9 N1 C10 C6 . . . . 64.7(2) ?
    C11 N1 C10 C6 . . . . -166.38(16) ?
    C9 N1 C10 C5 . . . . -167.21(16) ?
    C11 N1 C10 C5 . . . . -38.31(17) ?
    C7 C6 C10 N1 . . . . -61.1(2) ?
    C7 C6 C10 C5 . . . . 179.72(18) ?
    C19 C5 C10 N1 . . . . -104.87(17) ?
    C4 C5 C10 N1 . . . . 13.58(17) ?
    S1 C5 C10 N1 . . . . 136.76(13) ?
    C19 C5 C10 C6 . . . . 17.4(2) ?
    C4 C5 C10 C6 . . . . 135.84(18) ?
    S1 C5 C10 C6 . . . . -100.99(18) ?
    C9 N1 C11 C12 . . . . -63.7(2) ?
    C10 N1 C11 C12 . . . . 170.60(15) ?
    C9 N1 C11 C4 . . . . 171.82(16) ?
    C10 N1 C11 C4 . . . . 46.10(17) ?
    C9 N1 C11 C18 . . . . 50.2(2) ?
    C10 N1 C11 C18 . . . . -75.51(17) ?
    C3 C4 C11 N1 . . . . -164.31(16) ?
    C5 C4 C11 N1 . . . . -35.55(17) ?
    C3 C4 C11 C12 . . . . 73.4(2) ?
    C5 C4 C11 C12 . . . . -157.80(15) ?
    C3 C4 C11 C18 . . . . -44.7(2) ?
    C5 C4 C11 C18 . . . . 84.10(18) ?
    N1 C11 C12 C13 . . . . -62.1(3) ?
    C4 C11 C12 C13 . . . . 52.5(3) ?
    C18 C11 C12 C13 . . . . 177.7(2) ?
    N1 C11 C12 C17 . . . . 117.10(18) ?
    C4 C11 C12 C17 . . . . -128.26(18) ?
    C18 C11 C12 C17 . . . . -3.1(2) ?
    C17 C12 C13 C14 . . . . 0.4(3) ?
    C11 C12 C13 C14 . . . . 179.6(2) ?
    C12 C13 C14 F1 . . . . 179.32(19) ?
    C12 C13 C14 C15 . . . . -0.8(3) ?
    F1 C14 C15 C16 . . . . -179.5(2) ?
    C13 C14 C15 C16 . . . . 0.6(4) ?
    C14 C15 C16 C17 . . . . 0.0(4) ?
    C15 C16 C17 C12 . . . . -0.3(3) ?
    C15 C16 C17 N2 . . . . 179.6(2) ?
    C13 C12 C17 C16 . . . . 0.1(3) ?
    C11 C12 C17 C16 . . . . -179.2(2) ?
    C13 C12 C17 N2 . . . . -179.83(18) ?
    C11 C12 C17 N2 . . . . 0.8(2) ?
    C18 N2 C17 C16 . . . . -177.7(2) ?
    C18 N2 C17 C12 . . . . 2.3(2) ?
    C17 N2 C18 O4 . . . . -179.8(2) ?
    C17 N2 C18 C11 . . . . -4.3(2) ?
    N1 C11 C18 O4 . . . . 58.7(3) ?
    C12 C11 C18 O4 . . . . 179.9(2) ?
    C4 C11 C18 O4 . . . . -53.7(3) ?
    N1 C11 C18 N2 . . . . -116.76(18) ?
    C12 C11 C18 N2 . . . . 4.4(2) ?
    C4 C11 C18 N2 . . . . 130.83(18) ?
    C4 C5 C19 O3 . . . . -49.5(3) ?
    C10 C5 C19 O3 . . . . 65.3(2) ?
    S1 C5 C19 O3 . . . . -174.61(17) ?
    C4 C5 C19 C20 . . . . 128.87(17) ?
    C10 C5 C19 C20 . . . . -116.35(18) ?
    S1 C5 C19 C20 . . . . 3.7(2) ?
    O3 C19 C20 C21 . . . . -4.7(4) ?
    C5 C19 C20 C21 . . . . 177.0(2) ?
    O3 C19 C20 C25 . . . . 173.4(2) ?
    C5 C19 C20 C25 . . . . -4.8(2) ?
    C25 C20 C21 C22 . . . . -1.3(3) ?
    C19 C20 C21 C22 . . . . 176.8(2) ?
    C20 C21 C22 C23 . . . . -0.4(4) ?
    C21 C22 C23 C24 . . . . 1.5(4) ?
    C22 C23 C24 C25 . . . . -0.9(4) ?
    C21 C20 C25 C24 . . . . 1.9(3) ?
    C19 C20 C25 C24 . . . . -176.41(19) ?
    C21 C20 C25 S1 . . . . -178.07(17) ?
    C19 C20 C25 S1 . . . . 3.6(2) ?
    C23 C24 C25 C20 . . . . -0.8(3) ?
    C23 C24 C25 S1 . . . . 179.14(19) ?
    C5 S1 C25 C20 . . . . -1.11(17) ?
    C5 S1 C25 C24 . . . . 179.0(2) ?
loop_
    _geom_hbond_atom_site_label_D
    _geom_hbond_atom_site_label_H
    _geom_hbond_atom_site_label_A
    _geom_hbond_site_symmetry_A
    _geom_hbond_distance_DH
    _geom_hbond_distance_HA
    _geom_hbond_distance_DA
    _geom_hbond_angle_DHA
    N2 H2 O4 3_676 0.87(3) 1.96(3) 2.834(2) 179(2)
    C1 H1A O1 2_645 0.96 2.50 3.401(4) 156
_shelx_hkl_file
;
   1   0   0     -30      30
   2   0   0 3503507   28670
   3   0   0   83664     918
   4   0   0 2231811   28641
   5   0   0    8700     549
   6   0   0   24578     755
   7   0   0   54460    1226
   8   0   0   28853     949
   9   0   0     -41     503
  10   0   0  163828    3351
  11   0   0   13307     992
  12   0   0  124244    2959
  13   0   0    8608     929
  14   0   0    5024     863
  15   0   0     936     827
   1   1   0 1269082   30884
   2   1   0   41456     335
   3   1   0  420288    2560
   4   1   0  114504    1649
   5   1   0   83834    1064
   6   1   0   93354    1136
   7   1   0   20351     549
   8   1   0   36562     777
   9   1   0    2667     347
  10   1   0    -108     334
  11   1   0   42138    1017
  12   1   0   47283    1268
  13   1   0    2675     551
  14   1   0    2178     550
  15   1   0    1411     559
   0   2   0  528627    4107
   1   2   0    4288      95
   2   2   0   29656     269
   3   2   0   55909     633
   4   2   0  509242    4156
   5   2   0    5764     322
   6   2   0  152784    1730
   7   2   0   10675     490
   8   2   0    6709     415
   9   2   0   87694    1299
  10   2   0    -352     352
  11   2   0    1184     439
  12   2   0    1065     427
  13   2   0   30394    1077
  14   2   0     869     502
  15   2   0       8     534
   1   3   0   57815     428
   2   3   0   58746     430
   3   3   0   11244     223
   4   3   0     433     157
   5   3   0  168792    1809
   6   3   0   98436    1285
   7   3   0    2992     332
   8   3   0    2572     386
   9   3   0   82965    1265
  10   3   0   46678     997
  11   3   0   45833    1069
  12   3   0    1669     569
  13   3   0    7648     673
  14   3   0    1522     512
  15   3   0   12747     920
   0   4   0  225107    2104
   1   4   0    1404     115
   2   4   0   54543     502
   3   4   0  615269    3914
   4   4   0  204864    1662
   5   4   0  122246    1360
   6   4   0   32041     657
   7   4   0  229011    2487
   8   4   0    1427     352
   9   4   0   30995     868
  10   4   0   67838    1230
  11   4   0    -162     400
  12   4   0    2665     482
  13   4   0     923     505
  14   4   0    8310     774
  15   4   0    -408     603
   1   5   0    7121     225
   2   5   0    5431     217
   3   5   0    7038     278
   4   5   0   11133     338
   5   5   0    3826     293
   6   5   0    4728     367
   7   5   0   33806     749
   8   5   0   38838     873
   9   5   0   27579     792
  10   5   0   42598    1008
  11   5   0      89     386
  12   5   0    -391     391
  13   5   0    -225     474
  14   5   0     984     606
   0   6   0  715432    6703
   1   6   0     -96     148
   2   6   0    1079     191
   3   6   0   89815     943
   4   6   0  166873    1667
   5   6   0   16965     510
   6   6   0   15027     549
   7   6   0   66355    1072
   8   6   0    2559     372
   9   6   0     580     367
  10   6   0   56714    1170
  11   6   0   39782    1065
  12   6   0    2209     567
  13   6   0    6509     720
  14   6   0   33785    1318
   1   7   0  195734    1750
   2   7   0  318565    2742
   3   7   0    9924     416
   4   7   0   35123     686
   5   7   0   41917     777
   6   7   0   16447     617
   7   7   0   31149     787
   8   7   0    4367     497
   9   7   0    -319     355
  10   7   0    6736     683
  11   7   0    -175     494
  12   7   0   21362    1230
  13   7   0   15074     932
   0   8   0  293129    3182
   1   8   0   23798     551
   2   8   0   28910     763
   3   8   0     426     252
   4   8   0     865     281
   5   8   0    1803     329
   6   8   0    7368     495
   7   8   0    6808     552
   8   8   0    9106     620
   9   8   0    -252     435
  10   8   0     829     530
  11   8   0     420     516
  12   8   0    1884     623
  13   8   0   26193    1331
   1   9   0   18159     559
   2   9   0  158770    1708
   3   9   0    1869     314
   4   9   0  165866    1817
   5   9   0  180620    1970
   6   9   0    7893     534
   7   9   0   12332     816
   8   9   0   42548    1350
   9   9   0   30329    1262
  10   9   0     283     627
  11   9   0    1307     634
  12   9   0     342     711
   0  10   0   28279     875
   1  10   0   11952     516
   2  10   0   41535     858
   3  10   0  147246    1713
   4  10   0  134844    1876
   5  10   0     730     432
   6  10   0   53837    1322
   7  10   0   83015    1672
   8  10   0   18065    1042
   9  10   0     257     612
  10  10   0   13410    1001
  11  10   0    1270     791
   1  11   0     327     345
   2  11   0    7912     624
   3  11   0     285     389
   4  11   0   14495     938
   5  11   0   18445     904
   6  11   0   12131     881
   7  11   0    4376     729
   8  11   0    1508     686
   9  11   0    9938    1035
  10  11   0    3034     851
   0  12   0     522     579
   1  12   0    5056     563
   2  12   0    7473     727
   3  12   0     430     540
   4  12   0    3218     643
   5  12   0    8339     808
   6  12   0    8536     843
   7  12   0    8499     858
   8  12   0   19783    1277
   9  12   0     370     905
   1  13   0   47100    1177
   2  13   0    8482     665
   3  13   0    2141     635
   4  13   0   10717     879
   5  13   0   32113    1303
   6  13   0    1003     696
   7  13   0     740     754
   0  14   0   22593    1512
   1  14   0    1364     747
   2  14   0   11860     883
   3  14   0    1959     677
   4  14   0    4339     886
   5  14   0    1620     796
 -16   1   1     880     726
 -15   1   1   11254     794
 -14   1   1   61494    1375
 -13   1   1    7460     626
 -12   1   1    8910     635
 -11   1   1    4042     472
 -10   1   1   70905    1176
  -9   1   1   12680     551
  -8   1   1   35473     722
  -7   1   1  120500    1482
  -6   1   1  142946    1591
  -5   1   1  110249    1166
  -4   1   1  169794    1190
  -3   1   1  150140     941
  -2   1   1   70265     438
  -1   1   1  166845    2113
   0   1   1   97731    2564
   1   1   1   13721     163
   2   1   1  601171    3557
   3   1   1  573797    3339
   4   1   1   26525     495
   5   1   1  199130    1925
   6   1   1  169638    1770
   7   1   1   18549     558
   8   1   1     346     255
   9   1   1    1278     349
  10   1   1   75004    1288
  11   1   1   10798     675
  12   1   1    3063     546
  13   1   1   23774     989
  14   1   1    6483     705
  15   1   1     -71     530
 -15   2   1   14621     931
 -14   2   1    4075     640
 -13   2   1     658     443
 -12   2   1   29029     937
 -11   2   1   37333     921
 -10   2   1   13965     639
  -9   2   1  317137    3076
  -8   2   1  185733    2120
  -7   2   1   62977     991
  -6   2   1  116274    1384
  -5   2   1  654575    5280
  -4   2   1     554     120
  -3   2   1   57014     430
  -2   2   1  473684    2359
  -1   2   1 1033392    5773
   0   2   1  285617    1520
   1   2   1  463834    2376
   2   2   1  403228    2239
   3   2   1  931277   11273
   4   2   1   88686    1087
   5   2   1   25773     617
   6   2   1     284     333
   7   2   1   63045     978
   8   2   1     176     254
   9   2   1   58659    1078
  10   2   1   33250     912
  11   2   1   31195     970
  12   2   1    2120     471
  13   2   1   40504    1155
  14   2   1    6175     657
  15   2   1    2763     655
 -15   3   1    -290     565
 -14   3   1    4706     642
 -13   3   1    2282     527
 -12   3   1   30085     962
 -11   3   1     137     407
 -10   3   1   45223    1332
  -9   3   1    1565     348
  -8   3   1  122913    1614
  -7   3   1   74623    1108
  -6   3   1     -98     192
  -5   3   1   41859     687
  -4   3   1  184770    1340
  -3   3   1     195      84
  -2   3   1  161113     890
  -1   3   1  196600    1187
   0   3   1   37190     308
   1   3   1   46961     477
   2   3   1     300      94
   3   3   1  405918    2901
   4   3   1   26167     664
   5   3   1   37508     721
   6   3   1     255     234
   7   3   1   59351    1045
   8   3   1   13477     584
   9   3   1   53350    1048
  10   3   1    -349     349
  11   3   1   38840    1022
  12   3   1    9814     708
  13   3   1    1406     500
  14   3   1     -51     492
 -15   4   1   19786    1039
 -14   4   1     700     515
 -13   4   1    4356     629
 -12   4   1   27705     970
 -11   4   1   17674     800
 -10   4   1   10129     605
  -9   4   1   11137     602
  -8   4   1  104672    1476
  -7   4   1   67311    1068
  -6   4   1   52467     814
  -5   4   1  147524    1306
  -4   4   1  149122    1270
  -3   4   1     131     104
  -2   4   1   80635     620
  -1   4   1     945     106
   0   4   1    8322     185
   1   4   1    8956     205
   2   4   1  646808    4087
   3   4   1     179     138
   4   4   1   24548     606
   5   4   1   20958     527
   6   4   1   14535     537
   7   4   1    9928     489
   8   4   1    9410     740
   9   4   1   42735     967
  10   4   1    4688     503
  11   4   1    -386     388
  12   4   1    8399     670
  13   4   1    1475     508
  14   4   1    7436     745
 -15   5   1     623     618
 -14   5   1   21875    1079
 -13   5   1     -36     600
 -12   5   1   19240     919
 -11   5   1   11902     721
 -10   5   1   51767    1077
  -9   5   1   13986     610
  -8   5   1    -131     300
  -7   5   1  119961    1454
  -6   5   1   13129     453
  -5   5   1    5406     277
  -4   5   1  362206    2831
  -3   5   1   38396     516
  -2   5   1   89936     789
  -1   5   1   37645     441
   0   5   1  149068    1097
   1   5   1   27800     395
   2   5   1    9900     277
   3   5   1  523381    4918
   4   5   1   69858     908
   5   5   1   23091    1233
   6   5   1   10297     475
   7   5   1   71490    1140
   8   5   1    1529     366
   9   5   1    3739     479
  10   5   1    1743     414
  11   5   1    -337     377
  12   5   1    6250     599
  13   5   1   12109     857
  14   5   1    7435     795
 -14   6   1    4444     674
 -13   6   1     736     490
 -12   6   1   11788     842
 -11   6   1    1354     525
 -10   6   1   50305    1084
  -9   6   1    1365     471
  -8   6   1   24820     705
  -7   6   1    -288     288
  -6   6   1    6715     351
  -5   6   1    8558     507
  -4   6   1   43805     660
  -3   6   1   35983     530
  -2   6   1    1783     184
  -1   6   1   46847     590
   0   6   1   61661     670
   1   6   1   17665     388
   2   6   1   77489     849
   3   6   1   16213     463
   4   6   1    3317     317
   5   6   1    4375     384
   6   6   1    3039     359
   7   6   1   28283     760
   8   6   1   28518     850
   9   6   1    4516     503
  10   6   1    9040     641
  11   6   1    2624     493
  12   6   1     203     499
  13   6   1   25793    1172
 -14   7   1    5138     708
 -13   7   1   14112     986
 -12   7   1    1403     562
 -11   7   1   26361    1217
 -10   7   1     -51     434
  -9   7   1   25600     817
  -8   7   1    6040     478
  -7   7   1    2928     381
  -6   7   1    8858     447
  -5   7   1   38307     721
  -4   7   1   26748     633
  -3   7   1     -15     181
  -2   7   1   91772     934
  -1   7   1  166149    1399
   0   7   1  204471    1636
   1   7   1  139334    1294
   2   7   1   29048     927
   3   7   1   18515     547
   4   7   1   61829     925
   5   7   1    6114     420
   6   7   1    1532     383
   7   7   1    5893     473
   8   7   1    2751     451
   9   7   1     830     364
  10   7   1    9527     644
  11   7   1     650     495
  12   7   1    4674     654
  13   7   1     388     564
 -13   8   1    5271     774
 -12   8   1   65566    1630
 -11   8   1     393     517
 -10   8   1   18769     934
  -9   8   1    -497     497
  -8   8   1   38683    1225
  -7   8   1    -328     379
  -6   8   1   35872     771
  -5   8   1   91687    1202
  -4   8   1     687     254
  -3   8   1    1806     247
  -2   8   1   87024     944
  -1   8   1  237392    1906
   0   8   1   86760    1032
   1   8   1    9161     425
   2   8   1    6015     372
   3   8   1   31952     683
   4   8   1   16666     590
   5   8   1   18866     663
   6   8   1   19194     768
   7   8   1   14425     706
   8   8   1    4661     538
   9   8   1   14639     957
  10   8   1   14746     894
  11   8   1   22217    1107
  12   8   1   20664    1067
 -12   9   1    1099     639
 -11   9   1   51923    1644
 -10   9   1    6642     943
  -9   9   1    1375     594
  -8   9   1   11798     860
  -7   9   1   58560    1246
  -6   9   1   16511     744
  -5   9   1    3584     410
  -4   9   1  171719    1850
  -3   9   1    3936     354
  -2   9   1   21509     582
  -1   9   1   12010     420
   0   9   1   44655     758
   1   9   1   69302    1005
   2   9   1   52767     889
   3   9   1    9196     469
   4   9   1    2140     374
   5   9   1   58861    1091
   6   9   1    1801     446
   7   9   1    1206     475
   8   9   1    9153     810
   9   9   1   13696     940
  10   9   1    8349     883
  11   9   1     362     747
  12   9   1     156     722
 -12  10   1   13054    1233
 -11  10   1      46     606
 -10  10   1    5248     799
  -9  10   1    2640     648
  -8  10   1   13336     822
  -7  10   1   49158    1181
  -6  10   1    2860     481
  -5  10   1   12270     992
  -4  10   1    9509     625
  -3  10   1  331985    3489
  -2  10   1   85855    1162
  -1  10   1  183648    1680
   0  10   1   45706     751
   1  10   1   18576     635
   2  10   1    7804     491
   3  10   1   24185     702
   4  10   1   28831     784
   5  10   1   18132     862
   6  10   1    1349     478
   7  10   1   11627     869
   8  10   1     886     585
   9  10   1    9422     983
  10  10   1    2986     841
  11  10   1    4558    1037
 -11  11   1   37072    2510
 -10  11   1   35395    2985
  -9  11   1     903     647
  -8  11   1    2381     626
  -7  11   1   48106    1232
  -6  11   1    1783     475
  -5  11   1   15717     783
  -4  11   1    7630     598
  -3  11   1   24462     873
  -2  11   1    -319     319
  -1  11   1   63502    1026
   0  11   1   20417     667
   1  11   1   26989     855
   2  11   1    -301     438
   3  11   1   21080    1030
   4  11   1    1840     546
   5  11   1   10648     830
   6  11   1    5605     716
   7  11   1    3482     721
   8  11   1   14779    1154
   9  11   1   10641    1045
  10  11   1    3504     913
  -9  12   1    4108    1064
  -8  12   1    9919    1060
  -7  12   1     536     729
  -6  12   1    5988     697
  -5  12   1    4662     655
  -4  12   1    3944     655
  -3  12   1   10131     793
  -2  12   1    9750     658
  -1  12   1   46353    1036
   0  12   1   22933     883
   1  12   1   76560    1549
   2  12   1    6938     715
   3  12   1    6152     697
   4  12   1    -525     525
   5  12   1    3768     669
   6  12   1    3929     708
   7  12   1   11034    1031
   8  12   1    1839     768
  -8  13   1     996     991
  -7  13   1     509     976
  -6  13   1    6407     939
  -5  13   1     947     704
  -4  13   1    -822     946
  -3  13   1    6903     637
  -2  13   1    3964     561
  -1  13   1    1362     445
   0  13   1    1316     480
   1  13   1   12899     753
   2  13   1    -528     528
   3  13   1   12765     928
   4  13   1       4     676
   5  13   1   13690    1125
   6  13   1       4     624
   7  13   1     693     755
  -5  14   1   22818    1396
  -4  14   1    5444     770
  -3  14   1    3019     727
  -2  14   1    7933     826
  -1  14   1   13036     950
   0  14   1     901     628
   1  14   1     592     506
   2  14   1    -480     480
   3  14   1   11109     919
   4  14   1    2127     696
   5  14   1    3325    1033
 -16   0   2    1518    1229
 -15   0   2    4370    1087
 -14   0   2   81248    2184
 -13   0   2   27397    1355
 -12   0   2  182378    3160
 -11   0   2  189633    4217
 -10   0   2   90513    1852
  -9   0   2      58     381
  -8   0   2    1426     382
  -7   0   2  135588    2064
  -6   0   2  108661    1970
  -5   0   2    2556     276
  -4   0   2   14491     405
  -3   0   2    1594     133
  -2   0   2  499407    3452
  -1   0   2 2997378   70557
   0   0   2   68440     659
   1   0   2 6643949   50511
   2   0   2  106712    1038
   3   0   2     333     171
   4   0   2  344152    4208
   5   0   2   59535    1218
   6   0   2    1294     876
   7   0   2   78351    1601
   8   0   2    4884     602
   9   0   2    6353     747
  10   0   2     206     684
  11   0   2   86317    2107
  12   0   2    5867     825
  13   0   2    8630     987
  14   0   2   11198    1172
 -16   1   2    1567     609
 -15   1   2    1506     619
 -14   1   2    7982     662
 -13   1   2    7388     617
 -12   1   2   33720     961
 -11   1   2   89037    1384
 -10   1   2   10158     567
  -9   1   2    9119     471
  -8   1   2    9247     447
  -7   1   2  163290    1802
  -6   1   2   45882     685
  -5   1   2     748     154
  -4   1   2    1938     108
  -3   1   2  123546     762
  -2   1   2   13925     143
  -1   1   2   34970     397
   0   1   2 1511613    7894
   1   1   2     -75      75
   2   1   2  369032    2208
   3   1   2  173003    1533
   4   1   2  126555    1340
   5   1   2  466033    3986
   6   1   2   63950    1050
   7   1   2   21144     624
   8   1   2   52656     982
   9   1   2    1983     388
  10   1   2   39441     990
  11   1   2    8601     643
  12   1   2    3731     764
  13   1   2     403     491
  14   1   2    -380     563
 -16   2   2     982     602
 -15   2   2    -198     539
 -14   2   2    9494     680
 -13   2   2    5272     543
 -12   2   2    -219     467
 -11   2   2    3176     438
 -10   2   2    2792     369
  -9   2   2    1407     380
  -8   2   2      92     250
  -7   2   2   36514     910
  -6   2   2   62917     838
  -5   2   2   49596     603
  -4   2   2   61219     538
  -3   2   2   17469     196
  -2   2   2  444551    2331
  -1   2   2   23299     221
   0   2   2   29069     260
   1   2   2  180412    1117
   2   2   2   45332     509
   3   2   2  105654    1130
   4   2   2    3312     264
   5   2   2   13799     481
   6   2   2   13542     509
   7   2   2    3360     340
   8   2   2    -103     649
   9   2   2   19772     751
  10   2   2   32924     918
  11   2   2   66077    1399
  12   2   2     322     501
  13   2   2    3918     636
  14   2   2    5077     681
 -16   3   2   15915    1046
 -15   3   2     132     523
 -14   3   2    3847     606
 -13   3   2     642     426
 -12   3   2  146869    1969
 -11   3   2   10173     628
 -10   3   2   64127    1263
  -9   3   2     304     305
  -8   3   2    5341     416
  -7   3   2   40840     749
  -6   3   2  185657    1812
  -5   3   2   53720     649
  -4   3   2  277780    1860
  -3   3   2    7317     236
  -2   3   2 2105145   11013
  -1   3   2  146506     947
   0   3   2  274788    1477
   1   3   2    3366     139
   2   3   2  810424    5019
   3   3   2     -69     149
   4   3   2   12666     425
   5   3   2  201848    2262
   6   3   2   14402     531
   7   3   2    5858     507
   8   3   2   44997     947
   9   3   2  182025    2176
  10   3   2   45303    1140
  11   3   2   30668    1081
  12   3   2   45702    1476
  13   3   2    9755     745
  14   3   2    9435     794
 -15   4   2   15806     945
 -14   4   2    9677     765
 -13   4   2     575     458
 -12   4   2    5502     593
 -11   4   2   32766     971
 -10   4   2   27075     826
  -9   4   2   21431     712
  -8   4   2   27697     749
  -7   4   2    1844     296
  -6   4   2   14075     443
  -5   4   2  720921    4966
  -4   4   2  220236    1551
  -3   4   2     400     103
  -2   4   2   60200     521
  -1   4   2  132283     901
   0   4   2   29871     345
   1   4   2 1039694    5925
   2   4   2   55821     673
   3   4   2   20883     427
   4   4   2   18796     492
   5   4   2    3972     319
   6   4   2    -224     224
   7   4   2     268     288
   8   4   2    -309     309
   9   4   2   92366    1462
  10   4   2   36410    1005
  11   4   2    1816     487
  12   4   2   21006     955
  13   4   2   19423     952
  14   4   2    7891     798
 -15   5   2     830     568
 -14   5   2     999     576
 -13   5   2    1339     510
 -12   5   2    1994     536
 -11   5   2    8345     609
 -10   5   2   23557     836
  -9   5   2   25718     714
  -8   5   2   28310     820
  -7   5   2   26721     532
  -6   5   2   79075     895
  -5   5   2  308367    2361
  -4   5   2    6878     278
  -3   5   2    8355     231
  -2   5   2  420516    2742
  -1   5   2   29629     391
   0   5   2   17859     347
   1   5   2  124270    1099
   2   5   2   95653     993
   3   5   2   25845     607
   4   5   2  335519    3062
   5   5   2   85927    1179
   6   5   2   34488     767
   7   5   2   63943    1100
   8   5   2   42009     936
   9   5   2   11143     601
  10   5   2    4089     488
  11   5   2    7658     599
  12   5   2    3620     530
  13   5   2     744     555
 -15   6   2    8590     894
 -14   6   2    5024     703
 -13   6   2    5948     703
 -12   6   2   45537    1280
 -11   6   2   45414    1233
 -10   6   2    -127     338
  -9   6   2   38267     866
  -8   6   2   75223    1239
  -7   6   2  119279    1316
  -6   6   2   30015     552
  -5   6   2    6477     325
  -4   6   2   27168     503
  -3   6   2   12897     555
  -2   6   2   22248     387
  -1   6   2     -90     140
   0   6   2    5227     248
   1   6   2   78316     838
   2   6   2   21432     690
   3   6   2   26925     614
   4   6   2    4382     368
   5   6   2   10623     501
   6   6   2   20387     681
   7   6   2  119579    1612
   8   6   2    3775     464
   9   6   2   24493     824
  10   6   2    5258     516
  11   6   2   10958     690
  12   6   2    -377     571
  13   6   2   22429    1131
 -14   7   2    4126     899
 -13   7   2   24541    1179
 -12   7   2    3062     623
 -11   7   2   57333    2141
 -10   7   2      47     411
  -9   7   2   22064     870
  -8   7   2   17137     625
  -7   7   2   27510     670
  -6   7   2   77301    1012
  -5   7   2   54731     800
  -4   7   2  129327    1234
  -3   7   2    2730     242
  -2   7   2  140971    1242
  -1   7   2   35925     530
   0   7   2  212995    1759
   1   7   2   26918     499
   2   7   2   32100     625
   3   7   2   31189     683
   4   7   2     878     319
   5   7   2  121026    2128
   6   7   2    1872     396
   7   7   2    4255     479
   8   7   2    3974     500
   9   7   2   62292    1270
  10   7   2     863     418
  11   7   2    -103     489
  12   7   2   20393    1052
 -13   8   2    8029     797
 -12   8   2   21391    1053
 -11   8   2    3058     572
 -10   8   2   12218     842
  -9   8   2    9864     790
  -8   8   2     769     495
  -7   8   2    4087     430
  -6   8   2    6698     415
  -5   8   2   70205    1012
  -4   8   2   12394     423
  -3   8   2   13593     405
  -2   8   2    3138     258
  -1   8   2  322628    2405
   0   8   2   22703     483
   1   8   2    1010     308
   2   8   2     272     242
   3   8   2    6888     414
   4   8   2   49307     947
   5   8   2   30781     865
   6   8   2    2077     517
   7   8   2      -7     472
   8   8   2   31437     992
   9   8   2     702     586
  10   8   2    -415     541
  11   8   2    -110     525
  12   8   2    3377     689
 -13   9   2    -669     770
 -12   9   2    3678     736
 -11   9   2    4289     798
 -10   9   2   45150    1463
  -9   9   2   27811    1163
  -8   9   2    7141     584
  -7   9   2   38899    1003
  -6   9   2  124383    1799
  -5   9   2    2232     416
  -4   9   2   71936    1065
  -3   9   2    5902     397
  -2   9   2   82811    1061
  -1   9   2     735     254
   0   9   2   46842     813
   1   9   2   16694     561
   2   9   2   57117     935
   3   9   2   64864    1028
   4   9   2   99795    1437
   5   9   2    1436     422
   6   9   2    4717     549
   7   9   2    6292     627
   8   9   2    7199     805
   9   9   2   62052    1704
  10   9   2     311     670
  11   9   2     507     699
 -12  10   2    2590     863
 -11  10   2     250     774
 -10  10   2   13432     956
  -9  10   2   25235    1202
  -8  10   2   41638    1147
  -7  10   2    2095     494
  -6  10   2   23528     888
  -5  10   2   94356    1543
  -4  10   2     194     392
  -3  10   2    1715     425
  -2  10   2   12157     531
  -1  10   2   20247     633
   0  10   2    1052     369
   1  10   2   49614     920
   2  10   2   78198    1179
   3  10   2   82028    1223
   4  10   2    -276     378
   5  10   2    2785     505
   6  10   2   12296     977
   7  10   2   32563    1428
   8  10   2   20431    1269
   9  10   2   18091    1265
  10  10   2    8129    1188
 -11  11   2    1404     872
 -10  11   2     673     741
  -9  11   2    3620     737
  -8  11   2    3653     670
  -7  11   2    2728     507
  -6  11   2    2275     490
  -5  11   2    4335     609
  -4  11   2    2161     469
  -3  11   2    3812     534
  -2  11   2     698     328
  -1  11   2   13109     607
   0  11   2   66583    1187
   1  11   2     691     414
   2  11   2   19333     807
   3  11   2   32909    1136
   4  11   2    8111     731
   5  11   2     396     494
   6  11   2    1031     684
   7  11   2    1578     709
   8  11   2       7     685
   9  11   2    1251     808
 -10  12   2    4631    2127
  -9  12   2    -269     645
  -8  12   2    4550     900
  -7  12   2    6384     936
  -6  12   2    4443     833
  -5  12   2    4138     823
  -4  12   2    2277     537
  -3  12   2    8368     691
  -2  12   2    9180     580
  -1  12   2     516     414
   0  12   2   54066    1203
   1  12   2    -391     562
   2  12   2   26711    1127
   3  12   2   31491    1196
   4  12   2   20011    1269
   5  12   2     -33     552
   6  12   2   11569    1035
   7  12   2   70600    2084
   8  12   2    -183     835
  -8  13   2    1378     775
  -7  13   2    4572     920
  -6  13   2   17845    1224
  -5  13   2   26788    1431
  -4  13   2     615     619
  -3  13   2    6909     746
  -2  13   2    9735     770
  -1  13   2    -407     407
   0  13   2     656     457
   1  13   2   12018     735
   2  13   2   23223    1121
   3  13   2    6596     751
   4  13   2   10824     904
   5  13   2   18153    1106
   6  13   2   24795    1610
  -6  14   2    3955    1094
  -5  14   2     563     717
  -4  14   2    3052     741
  -3  14   2    7788     897
  -2  14   2    1136     661
  -1  14   2   11029     845
   0  14   2    2670     602
   1  14   2    9905     813
   2  14   2     848     655
   3  14   2    7714     992
   4  14   2    1185     783
 -16   1   3   11275    1126
 -15   1   3     702     614
 -14   1   3    -417     417
 -13   1   3    2345     569
 -12   1   3   33655     891
 -11   1   3    5347     463
 -10   1   3   23788     671
  -9   1   3   52577    1171
  -8   1   3   88723    1376
  -7   1   3  190620    1866
  -6   1   3   63203     806
  -5   1   3    2813     203
  -4   1   3  302404    1826
  -3   1   3 6801730   35531
  -2   1   3  249709    1332
  -1   1   3  347311    1930
   0   1   3    2601      97
   1   1   3  938608    4973
   2   1   3  213243    1552
   3   1   3    8628     351
   4   1   3   29999     773
   5   1   3   17267     518
   6   1   3   24423     624
   7   1   3   89831    1293
   8   1   3   31469     827
   9   1   3   34414     923
  10   1   3   14638     739
  11   1   3   11062     737
  12   1   3   11577     763
  13   1   3   12327     823
  14   1   3     805     568
 -16   2   3   20316    1071
 -15   2   3   29423    1140
 -14   2   3     302     414
 -13   2   3    1215     424
 -12   2   3   14042     675
 -11   2   3   21951     771
 -10   2   3   59775    1111
  -9   2   3  136305    1719
  -8   2   3  278464    3300
  -7   2   3    3021     255
  -6   2   3   37302     539
  -5   2   3    8591     252
  -4   2   3    4581     150
  -3   2   3 1243896    6188
  -2   2   3    1827     170
  -1   2   3   75152     494
   0   2   3  455280    2563
   1   2   3   15355     262
   2   2   3   20169     345
   3   2   3   50525     651
   4   2   3   60386     862
   5   2   3  207000    2091
   6   2   3   90900    1237
   7   2   3    3928     361
   8   2   3  160131    1953
   9   2   3   19180     793
  10   2   3    3001     502
  11   2   3    1786     495
  12   2   3   35767    1137
  13   2   3     583     563
  14   2   3   14390    1074
 -16   3   3    1577     909
 -15   3   3    -424     488
 -14   3   3     -55     454
 -13   3   3   21876     877
 -12   3   3    2926     498
 -11   3   3   34455     934
 -10   3   3   11052     588
  -9   3   3   63596    1078
  -8   3   3   48305     882
  -7   3   3   25449     537
  -6   3   3  260186    2116
  -5   3   3   21758     337
  -4   3   3   38387     393
  -3   3   3  377582    2374
  -2   3   3    8913     154
  -1   3   3   45806     390
   0   3   3   70075     595
   1   3   3   39477     491
   2   3   3  105406    1077
   3   3   3   11308     372
   4   3   3   37606     646
   5   3   3   17740     508
   6   3   3  122701    1511
   7   3   3   24581     710
   8   3   3    -310     310
   9   3   3    9900     606
  10   3   3    1005     419
  11   3   3   21270    1015
  12   3   3     341     465
  13   3   3     382     531
 -16   4   3   17320    1105
 -15   4   3     611     506
 -14   4   3    1455     503
 -13   4   3    9523     756
 -12   4   3   26537     918
 -11   4   3    7921     565
 -10   4   3   20114     748
  -9   4   3   23011     696
  -8   4   3     378     234
  -7   4   3   51843     737
  -6   4   3  123771    1138
  -5   4   3   26351     366
  -4   4   3   37082     430
  -3   4   3      86      71
  -2   4   3  337810    2362
  -1   4   3   41017     441
   0   4   3   11456     256
   1   4   3   24388     410
   2   4   3  143723    1387
   3   4   3    4686     279
   4   4   3     -60     216
   5   4   3   25419     715
   6   4   3     430     238
   7   4   3   13290     583
   8   4   3   62659    1110
   9   4   3    1533     391
  10   4   3   34664     919
  11   4   3    8953     637
  12   4   3   17198     911
  13   4   3    3094     589
 -15   5   3   20243    1046
 -14   5   3   21389    1011
 -13   5   3    1749     581
 -12   5   3   11852     749
 -11   5   3   50146    1141
 -10   5   3   65912    1218
  -9   5   3   22399     660
  -8   5   3   15547     597
  -7   5   3  164204    1497
  -6   5   3    3593     242
  -5   5   3  120142    1098
  -4   5   3   26350     394
  -3   5   3  129887    1012
  -2   5   3   45670     651
  -1   5   3   99746     887
   0   5   3  299374    2113
   1   5   3   83846     895
   2   5   3  467712    3750
   3   5   3   31856     768
   4   5   3   38175     745
   5   5   3   65816    1046
   6   5   3   72805    1156
   7   5   3  114857    1823
   8   5   3    8487     546
   9   5   3   17333     787
  10   5   3   19964     829
  11   5   3   36504    1075
  12   5   3   39132    1742
  13   5   3    5316     637
 -15   6   3    1046     606
 -14   6   3    7190     751
 -13   6   3   10450     804
 -12   6   3     938     533
 -11   6   3   22120    1161
 -10   6   3     379     385
  -9   6   3   12123     562
  -8   6   3    9021     419
  -7   6   3     522     214
  -6   6   3    8202     350
  -5   6   3    9440     341
  -4   6   3   96207     963
  -3   6   3   54581     581
  -2   6   3    4186     350
  -1   6   3  138800    1135
   0   6   3      -3     150
   1   6   3  184201    1635
   2   6   3   21433     475
   3   6   3   25482     655
   4   6   3   77114    1210
   5   6   3   12274     555
   6   6   3    5936     470
   7   6   3    9605     588
   8   6   3   16533     687
   9   6   3   33892     906
  10   6   3    7737     630
  11   6   3   19930     883
  12   6   3    5715     610
 -14   7   3    6936     769
 -13   7   3    2611     622
 -12   7   3   12830     822
 -11   7   3    2233     517
 -10   7   3    1691     457
  -9   7   3   21243     782
  -8   7   3    1889     328
  -7   7   3    1494     300
  -6   7   3   78961     989
  -5   7   3   21341     489
  -4   7   3    7230     472
  -3   7   3   12111     337
  -2   7   3   45951     585
  -1   7   3    1126     191
   0   7   3   12666     356
   1   7   3   14233     402
   2   7   3   30142     588
   3   7   3   10816     528
   4   7   3   31007     797
   5   7   3    4156     455
   6   7   3   23749     834
   7   7   3   32921     892
   8   7   3    6048     519
   9   7   3   22605     856
  10   7   3    -393     393
  11   7   3      47     477
  12   7   3     765     606
 -14   8   3    5801    1030
 -13   8   3   17847    1013
 -12   8   3    6054     714
 -11   8   3    1722     513
 -10   8   3   16656     836
  -9   8   3    3934     530
  -8   8   3   40465    1030
  -7   8   3    3078     442
  -6   8   3   14050     572
  -5   8   3   49301     804
  -4   8   3   20893     464
  -3   8   3   72674     828
  -2   8   3   46939     588
  -1   8   3    5557     312
   0   8   3   11320     456
   1   8   3   39637     642
   2   8   3   97963    1308
   3   8   3   15916     619
   4   8   3   59573    1156
   5   8   3   21886     817
   6   8   3   19718     834
   7   8   3     -25     446
   8   8   3     135     461
   9   8   3    1320     471
  10   8   3    1958     597
  11   8   3   21043    1115
 -13   9   3     333     786
 -12   9   3    5828     935
 -11   9   3    9246     898
 -10   9   3     842     579
  -9   9   3     412     439
  -8   9   3    -403     403
  -7   9   3   11856     656
  -6   9   3     955     527
  -5   9   3   18275     711
  -4   9   3    9635     525
  -3   9   3      21     270
  -2   9   3    3290     284
  -1   9   3    -240     240
   0   9   3   28659     660
   1   9   3   15906     564
   2   9   3      21     298
   3   9   3   21024     725
   4   9   3   10413     641
   5   9   3   11350     668
   6   9   3   24715    1161
   7   9   3    5150     607
   8   9   3    7852    1037
   9   9   3    7016     969
  10   9   3    9076     922
  11   9   3    -311     669
 -12  10   3    2632     872
 -11  10   3    1535     776
 -10  10   3     935     686
  -9  10   3     781     521
  -8  10   3   17353     890
  -7  10   3     227     380
  -6  10   3   34907    1125
  -5  10   3    5824     535
  -4  10   3    1480     414
  -3  10   3    5777     411
  -2  10   3  263375    2412
  -1  10   3   24183     744
   0  10   3  129366    1781
   1  10   3   20539     762
   2  10   3    2722     450
   3  10   3    2234     472
   4  10   3     890     461
   5  10   3    3947     577
   6  10   3   12848     906
   7  10   3   13199    1419
   8  10   3   15010    1168
   9  10   3    1899     747
  10  10   3    4405     834
 -11  11   3    9913    1117
 -10  11   3    -219     753
  -9  11   3    1998     601
  -8  11   3    8880     770
  -7  11   3   18596     950
  -6  11   3   15187     878
  -5  11   3   16202     779
  -4  11   3    -378     378
  -3  11   3     472     301
  -2  11   3     271     303
  -1  11   3     -73     298
   0  11   3   10322     622
   1  11   3   19360     796
   2  11   3   19580     808
   3  11   3    4766     529
   4  11   3   72635    1881
   5  11   3    1702     672
   6  11   3   19996    1224
   7  11   3    2706     855
   8  11   3    3208     869
   9  11   3    4449    1172
 -10  12   3    2154    1116
  -9  12   3     561     541
  -8  12   3   11356     878
  -7  12   3    -137     951
  -6  12   3    6736     785
  -5  12   3    -189     511
  -4  12   3   15960     815
  -3  12   3    7852     590
  -2  12   3   67317    1183
  -1  12   3    2844     457
   0  12   3    3703     544
   1  12   3    1638     568
   2  12   3    9943     799
   3  12   3    3393     636
   4  12   3    3206     729
   5  12   3    6480     856
   6  12   3    1434     916
   7  12   3    9570    1026
  -8  13   3    -129     768
  -7  13   3    2494     778
  -6  13   3     398     723
  -5  13   3    1323     659
  -4  13   3   15068     956
  -3  13   3    5441     731
  -2  13   3     -93     613
  -1  13   3     204     530
   0  13   3     796     511
   1  13   3     286     663
   2  13   3   11454    1028
   3  13   3   10471     879
   4  13   3      48     652
   5  13   3    -603     622
   6  13   3     520    1043
  -6  14   3   12761    1374
  -5  14   3   10863     957
  -4  14   3    9024     906
  -3  14   3   23055    1198
  -2  14   3    1221     601
  -1  14   3    2707     638
   0  14   3    2802     654
   1  14   3    -238     717
   2  14   3   26735    1430
   3  14   3    4016     832
 -16   0   4    8930    1199
 -15   0   4    5239     936
 -14   0   4   12387    1008
 -13   0   4    -512     512
 -12   0   4    1670     586
 -11   0   4   74268    1684
 -10   0   4     722     473
  -9   0   4  286743    4479
  -8   0   4   19439     791
  -7   0   4  289295    3304
  -6   0   4  921434    9197
  -5   0   4  186500    1795
  -4   0   4  644003    4303
  -3   0   4 2503528   16219
  -2   0   4 2906322   22279
  -1   0   4 1783903   12765
   0   0   4  697154    5128
   1   0   4    6027     262
   2   0   4    1315     252
   3   0   4 1639041   17924
   4   0   4   32638     921
   5   0   4  859417    9951
   6   0   4    1585     463
   7   0   4  106265    2096
   8   0   4  150504    2706
   9   0   4  120748    3200
  10   0   4   33023    1701
  11   0   4    3020     879
  12   0   4   31936    1842
  13   0   4   46061    1933
 -16   1   4    4389     740
 -15   1   4    2482     569
 -14   1   4    -540     540
 -13   1   4     616     407
 -12   1   4    3532     436
 -11   1   4   16660     635
 -10   1   4   71755    1193
  -9   1   4   15735     751
  -8   1   4    3636     326
  -7   1   4  267734    2436
  -6   1   4    9342     273
  -5   1   4   15250     269
  -4   1   4  581346    3141
  -3   1   4   56207     398
  -2   1   4  186319    1141
  -1   1   4  996763    5242
   0   1   4     896      91
   1   1   4     -18     107
   2   1   4  134926    1358
   3   1   4  297465    2668
   4   1   4  232789    2248
   5   1   4    3172     315
   6   1   4   49600     907
   7   1   4   47137     946
   8   1   4    -324     324
   9   1   4    1423     452
  10   1   4    4888     558
  11   1   4   19400     901
  12   1   4   21167     961
  13   1   4    1244     626
 -16   2   4    9098     753
 -15   2   4    8777     754
 -14   2   4    1479     530
 -13   2   4   12740     681
 -12   2   4    3338     484
 -11   2   4    7771     548
 -10   2   4     836     289
  -9   2   4     464     261
  -8   2   4   35273     666
  -7   2   4   56303     749
  -6   2   4   62074     666
  -5   2   4    8816     235
  -4   2   4  358747    2062
  -3   2   4   76921     592
  -2   2   4  169518    2073
  -1   2   4   33334     352
   0   2   4   10861     217
   1   2   4  209994    1603
   2   2   4  340160    2629
   3   2   4  160963    1553
   4   2   4   43259     774
   5   2   4   39731     773
   6   2   4    4761     671
   7   2   4   77070    1465
   8   2   4   11864     627
   9   2   4   51919    1132
  10   2   4   24009     936
  11   2   4   16169     840
  12   2   4    4908     660
  13   2   4     -72     498
 -16   3   4     543     513
 -15   3   4    -300     450
 -14   3   4    6125     639
 -13   3   4   31068    1088
 -12   3   4    4940     516
 -11   3   4   11413     622
 -10   3   4   17227     773
  -9   3   4    4078     376
  -8   3   4   19029     502
  -7   3   4   22829     455
  -6   3   4     111     139
  -5   3   4    8111     248
  -4   3   4  127270     842
  -3   3   4  253326    2380
  -2   3   4    2849     134
  -1   3   4   80386     630
   0   3   4  720269    5067
   1   3   4  133140    1176
   2   3   4   89616     947
   3   3   4  163867    1519
   4   3   4  118698    1321
   5   3   4    1518     262
   6   3   4   16344     590
   7   3   4   36918     896
   8   3   4   16411     716
   9   3   4     857     417
  10   3   4   52400    1211
  11   3   4   40406    1219
  12   3   4    4081     615
  13   3   4     437     499
 -16   4   4     698     574
 -15   4   4    3701     624
 -14   4   4    4922     661
 -13   4   4     205     457
 -12   4   4    1154     470
 -11   4   4   35719     939
 -10   4   4   17738     692
  -9   4   4   24964     636
  -8   4   4    8300     361
  -7   4   4   95753    1036
  -6   4   4    4817     213
  -5   4   4     576     145
  -4   4   4  425125    2611
  -3   4   4  111912     997
  -2   4   4 2040842   12767
  -1   4   4    8568     221
   0   4   4  456360    3343
   1   4   4   15964     344
   2   4   4  343582    2858
   3   4   4  164608    1558
   4   4   4  103068    1229
   5   4   4   44266     805
   6   4   4   94659    1391
   7   4   4    1364     349
   8   4   4  183995    2105
   9   4   4    7275     573
  10   4   4    1290     413
  11   4   4   31192     993
  12   4   4   16337     841
  13   4   4     719     564
 -16   5   4    2639     819
 -15   5   4    1266     573
 -14   5   4    5491     719
 -13   5   4   24090    1051
 -12   5   4   15411     836
 -11   5   4    1140     406
 -10   5   4    -162     306
  -9   5   4   11343     480
  -8   5   4     649     213
  -7   5   4   79149     882
  -6   5   4  121789    1786
  -5   5   4    9811     408
  -4   5   4  260283    1789
  -3   5   4  405759    2722
  -2   5   4   48198     506
  -1   5   4  771954    5477
   0   5   4  129813    1582
   1   5   4   14310     394
   2   5   4   13046     417
   3   5   4   74629    1125
   4   5   4     265     256
   5   5   4   26283     670
   6   5   4   23560     709
   7   5   4   59782    1097
   8   5   4   14777     682
   9   5   4    1822     479
  10   5   4    5341     520
  11   5   4    1942     496
  12   5   4    1996     565
 -15   6   4     447     626
 -14   6   4    1117     533
 -13   6   4    4721     652
 -12   6   4   13770     816
 -11   6   4   23658     920
 -10   6   4    1843     467
  -9   6   4    9924     492
  -8   6   4   99183    1155
  -7   6   4   38091     608
  -6   6   4  195848    1858
  -5   6   4  148157    1284
  -4   6   4   48459     529
  -3   6   4   23835     350
  -2   6   4   14336     367
  -1   6   4   47405     570
   0   6   4  208371    1773
   1   6   4    7239     334
   2   6   4  133608    1413
   3   6   4   34836     794
   4   6   4   20038     693
   5   6   4   39744     924
   6   6   4   20333     678
   7   6   4   41462     936
   8   6   4   36738     951
   9   6   4    4333     524
  10   6   4   15687     796
  11   6   4    7294     616
  12   6   4   44631    1292
 -15   7   4     598    1054
 -14   7   4    6451     701
 -13   7   4    8479     978
 -12   7   4   51016    1290
 -11   7   4    2031     487
 -10   7   4   23772     879
  -9   7   4   43861     945
  -8   7   4    7780     524
  -7   7   4   53942     867
  -6   7   4    1313     240
  -5   7   4   17699     474
  -4   7   4    1210     204
  -3   7   4   93333     819
  -2   7   4    3576     234
  -1   7   4    2598     216
   0   7   4     767     213
   1   7   4   20951     496
   2   7   4   20098     605
   3   7   4   38439     860
   4   7   4  102978    1524
   5   7   4    1354     399
   6   7   4    1747     449
   7   7   4  108472    1540
   8   7   4   21265     803
   9   7   4    1134     422
  10   7   4    -416     416
  11   7   4   32490    1255
 -14   8   4    3863    1296
 -13   8   4     780     784
 -12   8   4    8048     964
 -11   8   4   19301     921
 -10   8   4   40723    1336
  -9   8   4   17200     783
  -8   8   4     217     383
  -7   8   4   12873     634
  -6   8   4    1331     448
  -5   8   4    1909     337
  -4   8   4    1056     249
  -3   8   4   43301     584
  -2   8   4    2276     282
  -1   8   4    3163     244
   0   8   4     501     219
   1   8   4    1065     261
   2   8   4    -325     325
   3   8   4    5460     483
   4   8   4     677     438
   5   8   4   53273    1334
   6   8   4   10816     695
   7   8   4   12948     759
   8   8   4   15570     858
   9   8   4     934     530
  10   8   4     819     605
  11   8   4    2036     713
 -13   9   4    1698     876
 -12   9   4    3595     926
 -11   9   4    7320    1097
 -10   9   4   22835    1146
  -9   9   4    -181     404
  -8   9   4     990     428
  -7   9   4   28667     895
  -6   9   4   51472    1217
  -5   9   4  164666    2075
  -4   9   4  102266    1434
  -3   9   4   87021    1101
  -2   9   4   17398     662
  -1   9   4   48800     955
   0   9   4   19466     613
   1   9   4   51381    1171
   2   9   4    -257     362
   3   9   4  138748    2075
   4   9   4     623     409
   5   9   4   54758    1377
   6   9   4   16474     915
   7   9   4   91236    1800
   8   9   4   28939    1537
   9   9   4    3188     708
  10   9   4    7407    1180
 -12  10   4    8887    1043
 -11  10   4   29512    1539
 -10  10   4   12055     861
  -9  10   4   31489    1217
  -8  10   4     -64     503
  -7  10   4   28080    1085
  -6  10   4   27699    1110
  -5  10   4     920     369
  -4  10   4    5111     583
  -3  10   4    2045     330
  -2  10   4   28994     735
  -1  10   4   11167     604
   0  10   4    6150     515
   1  10   4   18497     763
   2  10   4  145430    1974
   3  10   4    3248     556
   4  10   4     247     449
   5  10   4   20224     967
   6  10   4   69927    1793
   7  10   4   24410    1341
   8  10   4    8850    1031
   9  10   4    8737     964
 -11  11   4    -702    1147
 -10  11   4   13112     930
  -9  11   4     322     551
  -8  11   4     566     531
  -7  11   4    8099     720
  -6  11   4   33040    1120
  -5  11   4    -462     462
  -4  11   4    -128     369
  -3  11   4    -319     319
  -2  11   4   12709     596
  -1  11   4    2344     394
   0  11   4   18842     756
   1  11   4   10263     647
   2  11   4    -382     382
   3  11   4    1417     499
   4  11   4   16068     899
   5  11   4     217     680
   6  11   4    5969    1409
   7  11   4    1842     716
   8  11   4    8716    1054
 -10  12   4    -345     727
  -9  12   4   19662    1237
  -8  12   4   20952    1382
  -7  12   4    4838     701
  -6  12   4    2902     611
  -5  12   4    2696     533
  -4  12   4    8485     613
  -3  12   4   15839     746
  -2  12   4   17316     779
  -1  12   4    1040     465
   0  12   4    2492     537
   1  12   4   26269    1158
   2  12   4   12882     862
   3  12   4    4655     762
   4  12   4    2666     729
   5  12   4   14747    1349
   6  12   4   27654    1496
   7  12   4    1010     805
  -8  13   4    -303     726
  -7  13   4    6917     938
  -6  13   4   30597    1491
  -5  13   4    1552     577
  -4  13   4    -522     522
  -3  13   4   20589     987
  -2  13   4   19372     994
  -1  13   4    -257     613
   0  13   4   15378     995
   1  13   4   31505    1356
   2  13   4     395     926
   3  13   4   21392    1517
   4  13   4   29141    1830
   5  13   4   18655    1569
  -6  14   4    -644     644
  -5  14   4    6897     796
  -4  14   4    -596     596
  -3  14   4      89     575
  -2  14   4    2291     625
  -1  14   4    -158     566
   0  14   4    6816     762
   1  14   4    5340     840
   2  14   4     747     735
   3  14   4    -692    1569
 -17   1   5    4046     761
 -16   1   5     435     570
 -15   1   5   12795     824
 -14   1   5   20306     893
 -13   1   5    9836     615
 -12   1   5   22508     738
 -11   1   5   39402     913
 -10   1   5    3360     400
  -9   1   5  121774    1525
  -8   1   5    4988     329
  -7   1   5  105751    1115
  -6   1   5   55036     570
  -5   1   5  310782    1900
  -4   1   5  580937    3243
  -3   1   5  122320     811
  -2   1   5  944956    5707
  -1   1   5    9852     178
   0   1   5   18164     283
   1   1   5  329277    2530
   2   1   5  131388    1247
   3   1   5     750     242
   4   1   5   13306     572
   5   1   5   27096     658
   6   1   5   52199    1131
   7   1   5    7023     501
   8   1   5    3135     453
   9   1   5    1041     443
  10   1   5    8824     680
  11   1   5    -417     417
  12   1   5    2469     596
  13   1   5    4377     703
 -17   2   5     482     796
 -16   2   5    -467     494
 -15   2   5   15532     892
 -14   2   5   11016     740
 -13   2   5   90160    1565
 -12   2   5    3668     567
 -11   2   5   49237    1023
 -10   2   5  125870    1631
  -9   2   5   66507     920
  -8   2   5   13795     396
  -7   2   5      16     163
  -6   2   5  432910    2916
  -5   2   5 1311351    8641
  -4   2   5  687309    3978
  -3   2   5   40642     662
  -2   2   5    2894      99
  -1   2   5   39206     400
   0   2   5  649357    4387
   1   2   5    -103     200
   2   2   5    4977     284
   3   2   5  339672    2883
   4   2   5   97173    1187
   5   2   5   64992    1033
   6   2   5    5505     444
   7   2   5  194531    2259
   8   2   5   21794     818
   9   2   5   21858     880
  10   2   5     372     474
  11   2   5   17106     891
  12   2   5      70     501
 -16   3   5    1155     564
 -15   3   5    9055     738
 -14   3   5    2922     556
 -13   3   5   15344     852
 -12   3   5   66974    1259
 -11   3   5   29053     828
 -10   3   5   17083     630
  -9   3   5    -277     277
  -8   3   5   76996     906
  -7   3   5  107141    1076
  -6   3   5   31183     458
  -5   3   5   37946     369
  -4   3   5  102093    1044
  -3   3   5  244187    3181
  -2   3   5  249013    2507
  -1   3   5  137480    1069
   0   3   5   21041     356
   1   3   5  144079    1375
   2   3   5    4688     273
   3   3   5    -196     196
   4   3   5   12469     469
   5   3   5   17884     575
   6   3   5  171131    1892
   7   3   5    -320     320
   8   3   5   32395     952
   9   3   5    3155     496
  10   3   5    6514     599
  11   3   5    3103     547
  12   3   5    1413     543
 -16   4   5     126     534
 -15   4   5    1011     636
 -14   4   5   25737    1060
 -13   4   5   11925     789
 -12   4   5    -384     384
 -11   4   5    3859     437
 -10   4   5   11485     553
  -9   4   5   57892     839
  -8   4   5    2910     260
  -7   4   5   31094     563
  -6   4   5   10072     653
  -5   4   5   35575     450
  -4   4   5    7433     504
  -3   4   5  148351    2677
  -2   4   5     332      93
  -1   4   5   27495     372
   0   4   5   56272     606
   1   4   5  294173    2477
   2   4   5    3892     286
   3   4   5   58933     867
   4   4   5     405     244
   5   4   5   36191     758
   6   4   5    4972     426
   7   4   5   62023    1128
   8   4   5    8524     567
   9   4   5    -422     458
  10   4   5    7879     632
  11   4   5    6037     615
  12   4   5    1822     586
 -16   5   5   13206     879
 -15   5   5    3100     644
 -14   5   5    6941     714
 -13   5   5     694     451
 -12   5   5   26240     970
 -11   5   5   61534    1277
 -10   5   5      80     338
  -9   5   5    9159     407
  -8   5   5   74325     872
  -7   5   5  144329    1379
  -6   5   5  151291    1214
  -5   5   5    1600     119
  -4   5   5   10082     290
  -3   5   5   66456    1033
  -2   5   5   38787     424
  -1   5   5   25143     420
   0   5   5   80700     849
   1   5   5  290677    2499
   2   5   5   61189     801
   3   5   5    4255     353
   4   5   5    -236     236
   5   5   5   58191     980
   6   5   5   61252    1071
   7   5   5    1078     356
   8   5   5   20092     792
   9   5   5   19911     837
  10   5   5    9870     684
  11   5   5    8356     657
  12   5   5    3193     583
 -15   6   5    -834     834
 -14   6   5    2935     650
 -13   6   5     289     471
 -12   6   5     441     410
 -11   6   5   13769     741
 -10   6   5   13708     617
  -9   6   5       5     306
  -8   6   5    9054     381
  -7   6   5   94504    1115
  -6   6   5   15482     351
  -5   6   5    4573     235
  -4   6   5      38     164
  -3   6   5   66490     676
  -2   6   5   28196     423
  -1   6   5   61841    1249
   0   6   5  189335    2069
   1   6   5  186408    1786
   2   6   5   44562     749
   3   6   5   16740     628
   4   6   5   18192     800
   5   6   5   51519    1024
   6   6   5   57282    1204
   7   6   5     565     395
   8   6   5    2041     437
   9   6   5    1413     495
  10   6   5     540     430
  11   6   5    -272     548
 -15   7   5    2947     999
 -14   7   5   10867    1076
 -13   7   5    3745     986
 -12   7   5   13861     801
 -11   7   5     950     415
 -10   7   5   40267     918
  -9   7   5      41     313
  -8   7   5   10504     572
  -7   7   5   11215     554
  -6   7   5    -213     213
  -5   7   5    5473     219
  -4   7   5    2914     244
  -3   7   5    -151     172
  -2   7   5  138126    1276
  -1   7   5   15890     391
   0   7   5    -236     265
   1   7   5   13267     461
   2   7   5   36302    1027
   3   7   5   19110     716
   4   7   5   13074     738
   5   7   5   34402     898
   6   7   5    9055     592
   7   7   5    3135     500
   8   7   5    6872     606
   9   7   5   10309     735
  10   7   5     188     461
  11   7   5    7774     727
 -14   8   5    9161    1035
 -13   8   5    5175     962
 -12   8   5    9950    1379
 -11   8   5     706     579
 -10   8   5   51371    1335
  -9   8   5  150294    2594
  -8   8   5     169     356
  -7   8   5  239005    2690
  -6   8   5   12652     572
  -5   8   5   42433     824
  -4   8   5   31875     573
  -3   8   5  202143    1804
  -2   8   5   62726     788
  -1   8   5    4569     309
   0   8   5  155499    1619
   1   8   5   45460     942
   2   8   5   12969     615
   3   8   5   45526    1039
   4   8   5    3883     508
   5   8   5    3684     559
   6   8   5   11672     844
   7   8   5   16328     855
   8   8   5   12884     807
   9   8   5    -193     725
  10   8   5   17393    1211
 -13   9   5     241     996
 -12   9   5    3246    1027
 -11   9   5   14383    1034
 -10   9   5    1729     735
  -9   9   5    3348     582
  -8   9   5   65338    2084
  -7   9   5    1886     650
  -6   9   5   14602     674
  -5   9   5     953     433
  -4   9   5  167673    1670
  -3   9   5    1788     325
  -2   9   5    7887     490
  -1   9   5   95772    1429
   0   9   5   65919    1171
   1   9   5   24771     859
   2   9   5   21375     833
   3   9   5   11485     881
   4   9   5    2342     525
   5   9   5    2313     520
   6   9   5    7360     722
   7   9   5    7226     674
   8   9   5    3513     609
   9   9   5    7803     894
 -12  10   5   14721    1233
 -11  10   5    1865     985
 -10  10   5    9689     817
  -9  10   5   16567     937
  -8  10   5   11109     764
  -7  10   5   19361     906
  -6  10   5    9747     673
  -5  10   5    3962     526
  -4  10   5    3400     433
  -3  10   5  107879    1385
  -2  10   5    6956     468
  -1  10   5   45754     978
   0  10   5   28595     855
   1  10   5   12400     709
   2  10   5   21538     902
   3  10   5     914     497
   4  10   5    9451     737
   5  10   5    7026     701
   6  10   5    4144     657
   7  10   5     115     533
   8  10   5    -625     625
 -11  11   5    2027    1466
 -10  11   5    1615     623
  -9  11   5    5168     721
  -8  11   5   27624    1159
  -7  11   5     906     519
  -6  11   5   48766    1310
  -5  11   5   49750    1113
  -4  11   5    9693     601
  -3  11   5    -357     357
  -2  11   5   22782     805
  -1  11   5   46347    1176
   0  11   5   30401    1211
   1  11   5    5776     534
   2  11   5   10957     734
   3  11   5   43679    1242
   4  11   5    4549     608
   5  11   5   17525    1127
   6  11   5    1112     735
   7  11   5   15827    1338
 -10  12   5    3724     738
  -9  12   5    3086     669
  -8  12   5    3231     605
  -7  12   5   21835    1056
  -6  12   5      43     558
  -5  12   5    -275     463
  -4  12   5    1281     462
  -3  12   5   53600    1171
  -2  12   5   19116     812
  -1  12   5    1240     481
   0  12   5   36269    1153
   1  12   5    2193     564
   2  12   5    4691     938
   3  12   5    1306     949
   4  12   5    8430    1167
   5  12   5     -44     888
   6  12   5    4873    1350
  -8  13   5    2219     933
  -7  13   5    4062     722
  -6  13   5     407     617
  -5  13   5    -254     559
  -4  13   5    5066     584
  -3  13   5   11552     802
  -2  13   5    2627     578
  -1  13   5    4187     615
   0  13   5      99     636
   1  13   5    1089    1091
   2  13   5    4441     982
   3  13   5     360     895
   4  13   5     -85     789
  -5  14   5    3593     720
  -4  14   5   11647    1011
  -3  14   5    -282     516
  -2  14   5      24     629
  -1  14   5    8780     915
   0  14   5    1136     670
   1  14   5    6919    1187
 -17   0   6    3575    1054
 -16   0   6    3998     951
 -15   0   6   55074    3388
 -14   0   6    5417     766
 -13   0   6   11097     886
 -12   0   6   26854    1098
 -11   0   6  139248    2774
 -10   0   6  123362    2438
  -9   0   6  111414    2186
  -8   0   6  395179    4352
  -7   0   6  192918    2129
  -6   0   6    5267     285
  -5   0   6   22279     530
  -4   0   6  481371    3867
  -3   0   6  659408    6006
  -2   0   6  600389    5082
  -1   0   6   86234    1166
   0   0   6    9465     350
   1   0   6  651493    6128
   2   0   6   55771    1580
   3   0   6  246985    3399
   4   0   6   48420    1217
   5   0   6   51574    1331
   6   0   6   50775    1479
   7   0   6   56284    1579
   8   0   6   14260    1016
   9   0   6   77477    3553
  10   0   6    -615     615
  11   0   6   12169    1147
  12   0   6   60408    2133
 -17   1   6    -253     660
 -16   1   6     475     523
 -15   1   6    -459     459
 -14   1   6   35843    1050
 -13   1   6   12694     645
 -12   1   6   13800     668
 -11   1   6   11649     620
 -10   1   6   27563     722
  -9   1   6   11883     461
  -8   1   6  102318    1134
  -7   1   6   41917     540
  -6   1   6  367849    2260
  -5   1   6   68748     613
  -4   1   6  288778    1978
  -3   1   6    3110     136
  -2   1   6     -26     109
  -1   1   6   57119     672
   0   1   6  186570    1493
   1   1   6    3292     233
   2   1   6  173160    1672
   3   1   6   38061     737
   4   1   6   43611     828
   5   1   6   19943     682
   6   1   6   31454     845
   7   1   6    -252     373
   8   1   6   10972     673
   9   1   6    -389     389
  10   1   6   10992     738
  11   1   6   24395    1032
  12   1   6    1750     603
 -17   2   6    2077     662
 -16   2   6    -128     550
 -15   2   6     905     448
 -14   2   6   10445     695
 -13   2   6     483     430
 -12   2   6    4086     491
 -11   2   6   11709     590
 -10   2   6    5827     403
  -9   2   6   24259     507
  -8   2   6    8769     323
  -7   2   6  227378    1884
  -6   2   6   84581     841
  -5   2   6   87735     718
  -4   2   6  112332     826
  -3   2   6   18146     280
  -2   2   6  145711    1073
  -1   2   6  147749    1173
   0   2   6   33231     476
   1   2   6    7966     304
   2   2   6   37371     604
   3   2   6  100909    1201
   4   2   6    4610     410
   5   2   6   39618     812
   6   2   6   13059     640
   7   2   6    7993     576
   8   2   6   10708     670
   9   2   6    9795     680
  10   2   6    -321     452
  11   2   6     370     593
  12   2   6    1439     790
 -16   3   6      98     536
 -15   3   6    8451     696
 -14   3   6   28492    1079
 -13   3   6     233     414
 -12   3   6    3122     461
 -11   3   6   64155    1167
 -10   3   6    5397     452
  -9   3   6   11062     503
  -8   3   6  112329    1235
  -7   3   6  166605    1385
  -6   3   6   40315     470
  -5   3   6  120429     889
  -4   3   6  378335    4203
  -3   3   6   41064     884
  -2   3   6   95018     722
  -1   3   6    6535     228
   0   3   6    4125     230
   1   3   6   22603     577
   2   3   6   16656     443
   3   3   6  167728    1714
   4   3   6   11176     485
   5   3   6   16202     761
   6   3   6   14168     619
   7   3   6  142150    1801
   8   3   6     308     374
   9   3   6    -427     427
  10   3   6   29674    1063
  11   3   6    8052     696
  12   3   6    2339     601
 -16   4   6     323     535
 -15   4   6   17344     972
 -14   4   6    1740     556
 -13   4   6    2378     546
 -12   4   6    -353     353
 -11   4   6    3407     467
 -10   4   6   20289     870
  -9   4   6   27164     641
  -8   4   6   32872     605
  -7   4   6   43447     591
  -6   4   6  486153    3231
  -5   4   6  274170    2008
  -4   4   6   68671    1265
  -3   4   6  288634    3826
  -2   4   6     584     113
  -1   4   6    5455     244
   0   4   6  115650    1093
   1   4   6   15513     486
   2   4   6  145765    1506
   3   4   6     572     255
   4   4   6    2807     416
   5   4   6   33750     781
   6   4   6    4517     454
   7   4   6   12251     689
   8   4   6    7107     547
   9   4   6   29428     981
  10   4   6     863     447
  11   4   6     132     459
 -16   5   6    6068    1008
 -15   5   6     -30     517
 -14   5   6     539     500
 -13   5   6   32695    1206
 -12   5   6     735     409
 -11   5   6   31985     916
 -10   5   6    7639     475
  -9   5   6   70605    1039
  -8   5   6   40767     834
  -7   5   6   80733     773
  -6   5   6  119035    1316
  -5   5   6    3916     224
  -4   5   6    7077     327
  -3   5   6  152861    1933
  -2   5   6   63639     586
  -1   5   6     745     133
   0   5   6  387580    2830
   1   5   6  127876    1264
   2   5   6   36943     640
   3   5   6    3696     392
   4   5   6   21166     638
   5   5   6   14376     602
   6   5   6    5034     460
   7   5   6   19128     765
   8   5   6     230     385
   9   5   6    3428     529
  10   5   6     608     459
  11   5   6    1951     582
 -15   6   6    2210     926
 -14   6   6     865     739
 -13   6   6    2105     528
 -12   6   6   22229     926
 -11   6   6    3420     487
 -10   6   6    -289     295
  -9   6   6   51014     961
  -8   6   6    2757     311
  -7   6   6   71232     767
  -6   6   6     653     198
  -5   6   6    5212     170
  -4   6   6   30113     413
  -3   6   6    2797     160
  -2   6   6   27666     501
  -1   6   6  214122    1895
   0   6   6   97624    1103
   1   6   6  166957    1571
   2   6   6    -217     217
   3   6   6      79     310
   4   6   6   11482     577
   5   6   6   29424    1295
   6   6   6   19058     738
   7   6   6     870     372
   8   6   6     -55     393
   9   6   6   16466     870
  10   6   6    1456     551
  11   6   6   10326     830
 -15   7   6    4458     933
 -14   7   6    5795    1027
 -13   7   6    4757    1373
 -12   7   6   13173    1046
 -11   7   6   14904     859
 -10   7   6   21313     737
  -9   7   6   47969    1046
  -8   7   6   31880     851
  -7   7   6   15139     566
  -6   7   6     894     150
  -5   7   6    4093     194
  -4   7   6  125456     990
  -3   7   6    1354     132
  -2   7   6   25154     531
  -1   7   6   36481     783
   0   7   6  182653    1782
   1   7   6    5484     394
   2   7   6     535     336
   3   7   6  122361    1581
   4   7   6    4688     565
   5   7   6    7285     597
   6   7   6      55     419
   7   7   6    1765     670
   8   7   6    1108     477
   9   7   6    -378     435
  10   7   6   26219    1124
 -14   8   6    2077     858
 -13   8   6    1622     777
 -12   8   6     725     623
 -11   8   6    4102     611
 -10   8   6   47521    1398
  -9   8   6   10651     709
  -8   8   6   49448    1239
  -7   8   6  143769    2079
  -6   8   6    1286     394
  -5   8   6   18864     492
  -4   8   6    1534     286
  -3   8   6   11131     430
  -2   8   6     513     283
  -1   8   6   15166     655
   0   8   6    1490     360
   1   8   6    3429     463
   2   8   6   11336     691
   3   8   6   19061     834
   4   8   6    2436     481
   5   8   6   49958    1184
   6   8   6    2976     516
   7   8   6     136     537
   8   8   6    -516     516
   9   8   6    4887     671
 -13   9   6    -641     641
 -12   9   6    3417     832
 -11   9   6   10130     840
 -10   9   6    3529     630
  -9   9   6     655     531
  -8   9   6    1622     522
  -7   9   6   48680    1190
  -6   9   6  127535    2607
  -5   9   6   24817     755
  -4   9   6  161451    1904
  -3   9   6   43981     840
  -2   9   6   44869     892
  -1   9   6   14656     673
   0   9   6   29259    1195
   1   9   6      -8     346
   2   9   6   70369    1413
   3   9   6   73667    1487
   4   9   6    2085     545
   5   9   6    -439     439
   6   9   6   10997     759
   7   9   6   29952    1164
   8   9   6    3854     661
   9   9   6     573     906
 -13  10   6    8908    1226
 -12  10   6   19744    1193
 -11  10   6     866     599
 -10  10   6   16405     951
  -9  10   6   29499    1145
  -8  10   6    6588     663
  -7  10   6    -262     452
  -6  10   6   14630     887
  -5  10   6   65378    1169
  -4  10   6    3474     455
  -3  10   6   22940     899
  -2  10   6      76     408
  -1  10   6   14870     742
   0  10   6    4038     503
   1  10   6    5296     575
   2  10   6   24844     982
   3  10   6    4328     593
   4  10   6    4841     620
   5  10   6   52164    1285
   6  10   6   26466    1051
   7  10   6    9496     780
   8  10   6    4612     788
 -11  11   6    2975     754
 -10  11   6    2234     754
  -9  11   6    -547     547
  -8  11   6    2009     607
  -7  11   6    8652     732
  -6  11   6   18425     792
  -5  11   6    9108     585
  -4  11   6    4188     482
  -3  11   6    7649     566
  -2  11   6    7313     574
  -1  11   6    3605     533
   0  11   6    -492     492
   1  11   6    -205     496
   2  11   6    -376     679
   3  11   6    8607     874
   4  11   6     744     637
   5  11   6    2953     776
   6  11   6    4497    1438
   7  11   6    1970    1035
 -10  12   6    -714     714
  -9  12   6    1508     615
  -8  12   6   11337    1399
  -7  12   6    3906     748
  -6  12   6    -422     422
  -5  12   6    -106     433
  -4  12   6   11263     847
  -3  12   6     282     405
  -2  12   6     102     405
  -1  12   6    -476     476
   0  12   6    2634     782
   1  12   6    6428     820
   2  12   6     946     612
   3  12   6    -599     687
   4  12   6     476     770
   5  12   6   13955    1422
  -8  13   6    -215     690
  -7  13   6   11387     854
  -6  13   6    1478     607
  -5  13   6    2651     614
  -4  13   6    7668     619
  -3  13   6    2219     503
  -2  13   6    -467     467
  -1  13   6    5308     989
   0  13   6   32416    1775
   1  13   6     703     833
   2  13   6   15897    1462
   3  13   6    -565     828
  -5  14   6    -433    1279
  -4  14   6    3510     790
  -3  14   6     445     646
  -2  14   6   10871     843
  -1  14   6    3205     823
   0  14   6   19989    1340
 -17   1   7    -118     552
 -16   1   7   28781    1182
 -15   1   7    1002     677
 -14   1   7   19940     859
 -13   1   7   33652    1031
 -12   1   7     141     361
 -11   1   7   27007     759
 -10   1   7    3463     391
  -9   1   7  172354    1699
  -8   1   7     474     202
  -7   1   7   14516     327
  -6   1   7    6919     236
  -5   1   7  901937    5548
  -4   1   7   44426     462
  -3   1   7   35629     417
  -2   1   7   52443     548
  -1   1   7   19785     343
   0   1   7   88595     889
   1   1   7  199441    1756
   2   1   7  189166    1838
   3   1   7   15704     523
   4   1   7   64517    1075
   5   1   7  146457    1823
   6   1   7   34115     891
   7   1   7    7275     579
   8   1   7    2847     479
   9   1   7   35011    1104
  10   1   7     154     553
  11   1   7     106     484
 -17   2   7    4118     718
 -16   2   7      12     566
 -15   2   7   23167    1030
 -14   2   7   28688    1046
 -13   2   7    2149     499
 -12   2   7   76582    1415
 -11   2   7  133433    1726
 -10   2   7    -241     241
  -9   2   7    8748     345
  -8   2   7   93505    1006
  -7   2   7   60791     672
  -6   2   7    3039     186
  -5   2   7   85865    1151
  -4   2   7    -102     102
  -3   2   7   66244     584
  -2   2   7      58     126
  -1   2   7   58281     596
   0   2   7   17272     410
   1   2   7   31620     558
   2   2   7    8920     403
   3   2   7   22264     688
   4   2   7   64437    1449
   5   2   7   26179     743
   6   2   7   14551     644
   7   2   7   22720     823
   8   2   7   11287     717
   9   2   7     630     440
  10   2   7    4943     609
  11   2   7    3038     594
 -17   3   7      83     665
 -16   3   7     -94     529
 -15   3   7    2238     572
 -14   3   7    5693     693
 -13   3   7   18727     844
 -12   3   7   61947    1270
 -11   3   7   55192    1123
 -10   3   7     640     266
  -9   3   7    3372     268
  -8   3   7  137733    1336
  -7   3   7   40039     511
  -6   3   7    -107     107
  -5   3   7  190829    1442
  -4   3   7   16298     417
  -3   3   7     201      77
  -2   3   7   24427     412
  -1   3   7     746     141
   0   3   7  146646    1418
   1   3   7    7704     347
   2   3   7     224     246
   3   3   7   14596     533
   4   3   7   72865    1197
   5   3   7   82792    1241
   6   3   7   26527     793
   7   3   7   10194     617
   8   3   7    2695     473
   9   3   7     179     417
  10   3   7     925     486
  11   3   7     357     527
 -16   4   7    1249     946
 -15   4   7      36     460
 -14   4   7   12522     790
 -13   4   7     360     428
 -12   4   7     888     425
 -11   4   7    1052     578
 -10   4   7   64697    1113
  -9   4   7    1908     342
  -8   4   7   52822     640
  -7   4   7   75526     658
  -6   4   7    6818     241
  -5   4   7    4085     420
  -4   4   7     485     307
  -3   4   7  171348    3351
  -2   4   7   10563     244
  -1   4   7    2678     188
   0   4   7   62592     803
   1   4   7   62820    1036
   2   4   7   10218     443
   3   4   7   15274     633
   4   4   7     194     293
   5   4   7    1947     395
   6   4   7    2287     447
   7   4   7   11541     634
   8   4   7     833     409
   9   4   7    5468     700
  10   4   7    8385     685
  11   4   7     865     567
 -16   5   7    9673    1143
 -15   5   7   12064    1068
 -14   5   7     122     784
 -13   5   7   23172    1017
 -12   5   7   54986    1218
 -11   5   7   12332     583
 -10   5   7     -90     305
  -9   5   7  120638    1469
  -8   5   7   45211     590
  -7   5   7   28042     383
  -6   5   7   37898     886
  -5   5   7  110272    1648
  -4   5   7    6218     546
  -3   5   7  115192    1513
  -2   5   7   84313     743
  -1   5   7   61196     697
   0   5   7      93     279
   1   5   7   20584     726
   2   5   7    8395     422
   3   5   7   18655     639
   4   5   7   15269     639
   5   5   7  275975    2750
   6   5   7     595     429
   7   5   7     621     452
   8   5   7    2588     510
   9   5   7   48217    1274
  10   5   7    3067     606
 -16   6   7     110    1242
 -15   6   7   17269    1297
 -14   6   7   10711    1034
 -13   6   7    2767     791
 -12   6   7    4118     790
 -11   6   7   29435    1041
 -10   6   7     974     333
  -9   6   7   10052     548
  -8   6   7   22891    1105
  -7   6   7   11069     462
  -6   6   7   16850     624
  -5   6   7     459     267
  -4   6   7   10409     394
  -3   6   7    4086     224
  -2   6   7     309     115
  -1   6   7   34306     488
   0   6   7   16389     425
   1   6   7    9220     413
   2   6   7   12033     546
   3   6   7   22774     716
   4   6   7   86814    1357
   5   6   7  108418    1733
   6   6   7    9644     641
   7   6   7   17731     831
   8   6   7   19753     920
   9   6   7    5259     630
  10   6   7     761     529
 -15   7   7    4677     906
 -14   7   7    5156     910
 -13   7   7   12379    1081
 -12   7   7      39     475
 -11   7   7    9299     717
 -10   7   7   30905    1042
  -9   7   7  153445    2231
  -8   7   7   66754    1305
  -7   7   7   24201     777
  -6   7   7    7586     345
  -5   7   7   31286     557
  -4   7   7     367     357
  -3   7   7     990     221
  -2   7   7   19256     379
  -1   7   7    3952     311
   0   7   7   45679    1046
   1   7   7    4136     565
   2   7   7    3745     434
   3   7   7   23649     825
   4   7   7   21735     892
   5   7   7     956     432
   6   7   7    1200     548
   7   7   7     678     521
   8   7   7    4872     768
   9   7   7   13588     850
 -14   8   7    5220     957
 -13   8   7     343     678
 -12   8   7    -230     544
 -11   8   7   23117    1038
 -10   8   7    4817     593
  -9   8   7   36219    1068
  -8   8   7   12622     702
  -7   8   7    1317     396
  -6   8   7   12882     583
  -5   8   7   34568     881
  -4   8   7  157208    1707
  -3   8   7    4370     395
  -2   8   7      45     342
  -1   8   7   13492     600
   0   8   7   75725    1358
   1   8   7    8448     523
   2   8   7    1754     388
   3   8   7   13026     681
   4   8   7   34928    1013
   5   8   7    2555     484
   6   8   7    3031     576
   7   8   7    6440     662
   8   8   7   15259    1419
   9   8   7    7086     884
 -14   9   7    -767    1534
 -13   9   7     838     739
 -12   9   7   24705    1173
 -11   9   7     388     607
 -10   9   7     813     553
  -9   9   7     772     581
  -8   9   7    -433     433
  -7   9   7   24837     956
  -6   9   7    3346     361
  -5   9   7   12156     665
  -4   9   7     -76     301
  -3   9   7   23332     956
  -2   9   7   43123    1220
  -1   9   7    5011     745
   0   9   7   22564     827
   1   9   7    7679     589
   2   9   7    7958     562
   3   9   7     866     527
   4   9   7     173     478
   5   9   7    5750     622
   6   9   7    6002     632
   7   9   7    2850     571
   8   9   7    9395     766
 -13  10   7    2127     924
 -12  10   7     262     554
 -11  10   7    4725     733
 -10  10   7    -240     536
  -9  10   7    -140     491
  -8  10   7    -596     609
  -7  10   7     339     504
  -6  10   7    5348     442
  -5  10   7    2692     388
  -4  10   7   59335    1088
  -3  10   7    4263     615
  -2  10   7    2502     518
  -1  10   7    -309     457
   0  10   7   32415    1213
   1  10   7    1604     622
   2  10   7      -8     545
   3  10   7   15200     972
   4  10   7    3184     559
   5  10   7    2906     607
   6  10   7    1527     551
   7  10   7     485     582
 -11  11   7   10863    1129
 -10  11   7    9857    1022
  -9  11   7   12782    1055
  -8  11   7    -595     595
  -7  11   7   12933     679
  -6  11   7   24350     797
  -5  11   7     274     372
  -4  11   7   14738     670
  -3  11   7    2490     450
  -2  11   7   23210    1046
  -1  11   7    7647     726
   0  11   7    -504     504
   1  11   7     347     518
   2  11   7   33738    1605
   3  11   7   24742    1264
   4  11   7    1482     711
   5  11   7   21770    1316
   6  11   7     754     954
 -10  12   7    7044     985
  -9  12   7    2990     865
  -8  12   7    4718     804
  -7  12   7    7748     956
  -6  12   7    -435     649
  -5  12   7    -208     460
  -4  12   7   15356     722
  -3  12   7   16748     751
  -2  12   7    -527     527
  -1  12   7    1231     579
   0  12   7    4990     767
   1  12   7   25647    1272
   2  12   7    1515     716
   3  12   7    7193     994
   4  12   7    2125    1586
  -8  13   7    1426     876
  -7  13   7    2881     910
  -6  13   7    -351     681
  -5  13   7    7612     910
  -4  13   7    -358     634
  -3  13   7    3356     587
  -2  13   7     770     526
  -1  13   7    2087     675
   0  13   7    2361     856
   1  13   7    4632     995
   2  13   7    -161     885
 -17   0   8    8404    1126
 -16   0   8    7456    1062
 -15   0   8     920     737
 -14   0   8    6452     877
 -13   0   8   16622    1427
 -12   0   8    3774     687
 -11   0   8   43413    1604
 -10   0   8     400     530
  -9   0   8    3410     400
  -8   0   8   45063     828
  -7   0   8   98628    1193
  -6   0   8    7396     371
  -5   0   8  632621    5432
  -4   0   8    9696     383
  -3   0   8   19224     810
  -2   0   8   75469    1154
  -1   0   8     346     258
   0   0   8   35362     814
   1   0   8   18458     670
   2   0   8    -108     280
   3   0   8     537     407
   4   0   8     416     584
   5   0   8   10023     871
   6   0   8   16485    1198
   7   0   8       1     643
   8   0   8   66303    1957
   9   0   8    5864    1500
  10   0   8    2339     794
  11   0   8   29808    1732
 -17   1   8    -612     629
 -16   1   8    1682     577
 -15   1   8    3449     680
 -14   1   8     420     510
 -13   1   8    4270     551
 -12   1   8    3217     457
 -11   1   8    3379     451
 -10   1   8    1591     601
  -9   1   8   16937     459
  -8   1   8     -33     185
  -7   1   8    4606     277
  -6   1   8   50115     546
  -5   1   8    5689     218
  -4   1   8   88023     817
  -3   1   8   11534     277
  -2   1   8     536     162
  -1   1   8    -159     159
   0   1   8    5228     289
   1   1   8    3087     293
   2   1   8     643     258
   3   1   8    1556     302
   4   1   8    3511     398
   5   1   8   31654     809
   6   1   8    3710     489
   7   1   8    1373     438
   8   1   8     224     489
   9   1   8    7692     695
  10   1   8    4617     620
  11   1   8    1705     718
 -17   2   8    6923     766
 -16   2   8    4438     642
 -15   2   8    1522     587
 -14   2   8     -90     460
 -13   2   8    6006     552
 -12   2   8   21761     815
 -11   2   8    1635     391
 -10   2   8    4308     349
  -9   2   8    1659     244
  -8   2   8   20148     520
  -7   2   8   13000     326
  -6   2   8  317308    2326
  -5   2   8    5320     185
  -4   2   8   59660     668
  -3   2   8     614     127
  -2   2   8   32888     450
  -1   2   8    2649     213
   0   2   8   16352     449
   1   2   8     524     225
   2   2   8   26582     699
   3   2   8    7197     428
   4   2   8    2657     399
   5   2   8    3537     418
   6   2   8    3920     451
   7   2   8    -343     343
   8   2   8    2396     617
   9   2   8    1636     487
  10   2   8     826     481
 -17   3   8    2423    1008
 -16   3   8    3122     684
 -15   3   8   10956     841
 -14   3   8    5147     873
 -13   3   8    5498     554
 -12   3   8   28759    1060
 -11   3   8   15988     647
 -10   3   8    5867     410
  -9   3   8   23071     507
  -8   3   8   61835     661
  -7   3   8   31985     448
  -6   3   8   50899     540
  -5   3   8   52287     680
  -4   3   8    6628     187
  -3   3   8  111598     972
  -2   3   8    7532     270
  -1   3   8    2634     215
   0   3   8  231346    2085
   1   3   8   35250     666
   2   3   8    2376     306
   3   3   8   66480    1124
   4   3   8    2458     390
   5   3   8   62238    1125
   6   3   8     -59     374
   7   3   8   17693     778
   8   3   8    -257     425
   9   3   8   32144    1089
  10   3   8   29749    1167
 -16   4   8    1037    1152
 -15   4   8    6382     898
 -14   4   8    6094     635
 -13   4   8     313     396
 -12   4   8      11     382
 -11   4   8   41371     883
 -10   4   8    2757     350
  -9   4   8     600     242
  -8   4   8  130458    1037
  -7   4   8   11486     240
  -6   4   8    -416     437
  -5   4   8    3518     442
  -4   4   8    6795     623
  -3   4   8    2556     187
  -2   4   8  117072    1055
  -1   4   8  149038    1340
   0   4   8  142219    1452
   1   4   8  192377    1882
   2   4   8  181735    1996
   3   4   8    2595     404
   4   4   8   41143     888
   5   4   8   42652     963
   6   4   8    8560     579
   7   4   8    4533     512
   8   4   8   47182    1227
   9   4   8   11524     789
  10   4   8    4289     660
 -16   5   8     477     907
 -15   5   8    4273     864
 -14   5   8    -487     623
 -13   5   8     815     795
 -12   5   8   35173    1392
 -11   5   8    5356     463
 -10   5   8   57176     969
  -9   5   8   59621     928
  -8   5   8     531     165
  -7   5   8   30414     846
  -6   5   8    3429     451
  -5   5   8   64817    1403
  -4   5   8   25428    1016
  -3   5   8    2568     188
  -2   5   8   68461     666
  -1   5   8  100078    1073
   0   5   8   18131     488
   1   5   8   74798    1011
   2   5   8  204946    2192
   3   5   8  231997    2509
   4   5   8  112256    1601
   5   5   8   74175    1423
   6   5   8    7568     619
   7   5   8     919     489
   8   5   8     531     489
   9   5   8     309     557
  10   5   8     394     562
 -16   6   8    2773    1108
 -15   6   8    1337     750
 -14   6   8    2487     812
 -13   6   8    8426     945
 -12   6   8     329     722
 -11   6   8    5932     650
 -10   6   8    -438     438
  -9   6   8   53804    1180
  -8   6   8    4949     370
  -7   6   8    2696     288
  -6   6   8   34997     986
  -5   6   8   19906     868
  -4   6   8   14085    1743
  -3   6   8    -123     123
  -2   6   8   34777     429
  -1   6   8    2374     228
   0   6   8  164059    1912
   1   6   8   32046     820
   2   6   8    -308     308
   3   6   8    4179     494
   4   6   8    5869     568
   5   6   8  117315    1857
   6   6   8   18835     889
   7   6   8    4669     626
   8   6   8   19234     938
   9   6   8    3490     615
 -15   7   8    7117    1006
 -14   7   8     -11     693
 -13   7   8     679     719
 -12   7   8    -213     496
 -11   7   8   23226     990
 -10   7   8   72540    1772
  -9   7   8   22774     852
  -8   7   8   22027     724
  -7   7   8    1876     614
  -6   7   8   37005    1067
  -5   7   8   15591     805
  -4   7   8    7844     323
  -3   7   8   16228     421
  -2   7   8    9773     344
  -1   7   8    9562     435
   0   7   8   17159     613
   1   7   8   65689    1252
   2   7   8   33305     876
   3   7   8   23875    1002
   4   7   8   16975     929
   5   7   8    3484     549
   6   7   8   16774     876
   7   7   8   29643    1146
   8   7   8    2581     620
   9   7   8    8261     842
 -14   8   8    1209     745
 -13   8   8    -166     664
 -12   8   8    1312     579
 -11   8   8      53     461
 -10   8   8     646     455
  -9   8   8   17604     993
  -8   8   8    7407    1002
  -7   8   8   26037    1162
  -6   8   8   45065     905
  -5   8   8   45372     901
  -4   8   8   96712    1546
  -3   8   8   15026     722
  -2   8   8   15477     858
  -1   8   8   25460    1038
   0   8   8    -281     358
   1   8   8    -306     306
   2   8   8    4882     497
   3   8   8    5167     534
   4   8   8    -614     614
   5   8   8     -45     409
   6   8   8    3249     583
   7   8   8    1797     609
   8   8   8   33625    1273
 -13   9   8    2612     636
 -12   9   8    3966     626
 -11   9   8    3145     564
 -10   9   8    4011     541
  -9   9   8    -219     406
  -8   9   8   17346    1096
  -7   9   8    7577     533
  -6   9   8   24579     769
  -5   9   8    9142     549
  -4   9   8   16303     731
  -3   9   8   21091     875
  -2   9   8    1652     493
  -1   9   8      71     442
   0   9   8    9575     775
   1   9   8   11392    1015
   2   9   8    2532     638
   3   9   8    2990     541
   4   9   8    7060     636
   5   9   8    3385     582
   6   9   8    7948     747
   7   9   8    2544     641
 -12  10   8    1562     867
 -11  10   8     -43    1085
 -10  10   8    2914     734
  -9  10   8   22049    1214
  -8  10   8       5     549
  -7  10   8     -42     555
  -6  10   8    4317     706
  -5  10   8    2717     462
  -4  10   8     288     382
  -3  10   8   41314    1751
  -2  10   8    1619     752
  -1  10   8    5023     633
   0  10   8    1227     588
   1  10   8   13064     918
   2  10   8    2939     880
   3  10   8    4640     767
   4  10   8   10523     938
   5  10   8    7803     908
   6  10   8     957     722
 -11  11   8     616     738
 -10  11   8     369     646
  -9  11   8     722     687
  -8  11   8     272     747
  -7  11   8     147     637
  -6  11   8    2761     654
  -5  11   8    -503     741
  -4  11   8   12551     982
  -3  11   8   16440     901
  -2  11   8    -210     634
  -1  11   8     -53     479
   0  11   8      26     601
   1  11   8   16512    1024
   2  11   8    7419     802
   3  11   8    3961    1008
   4  11   8    1281     704
   5  11   8    2945     841
 -10  12   8   10062    1270
  -9  12   8    6698     959
  -8  12   8    1692     761
  -7  12   8    1028     751
  -6  12   8    3763     696
  -5  12   8    1142     686
  -4  12   8     867     683
  -3  12   8     106     536
  -2  12   8    8129     884
  -1  12   8     414     573
   0  12   8    5185     793
   1  12   8     418     893
   2  12   8    1254     674
   3  12   8    -187     678
  -7  13   8   11999    1590
  -6  13   8    7291     864
  -5  13   8     541     743
  -4  13   8    -261     603
  -3  13   8    3874     799
  -2  13   8    1764     729
  -1  13   8   11773    1021
   0  13   8    2738     789
   1  13   8    -269     873
 -17   1   9    6421     774
 -16   1   9    3690     648
 -15   1   9    3201     644
 -14   1   9    3361     602
 -13   1   9    -405     405
 -12   1   9   18864     887
 -11   1   9   19349     847
 -10   1   9      94     361
  -9   1   9   11336     404
  -8   1   9   11668     359
  -7   1   9  132312    1186
  -6   1   9   97059     898
  -5   1   9   41716     491
  -4   1   9   69992     697
  -3   1   9   31842     508
  -2   1   9  141639    3280
  -1   1   9   42720     673
   0   1   9  226868    1992
   1   1   9   67769     914
   2   1   9   30626     691
   3   1   9    4541     441
   4   1   9   91342    1323
   5   1   9   89041    1365
   6   1   9    5826     520
   7   1   9   10366     647
   8   1   9   14593     776
   9   1   9    1031     531
  10   1   9     820     559
 -17   2   9    2306     860
 -16   2   9    6794     777
 -15   2   9   15704    1326
 -14   2   9      88     427
 -13   2   9    1866     438
 -12   2   9    8145     639
 -11   2   9   11881     577
 -10   2   9   20253     668
  -9   2   9   13031     481
  -8   2   9    8099     322
  -7   2   9  292238    2314
  -6   2   9   21611     380
  -5   2   9    4654     218
  -4   2   9    2117     249
  -3   2   9   11148     316
  -2   2   9   12608     385
  -1   2   9    9410     347
   0   2   9  184588    1699
   1   2   9   17111     575
   2   2   9   14303     552
   3   2   9  252681    2494
   4   2   9   41085     898
   5   2   9   76791    1289
   6   2   9    -416     416
   7   2   9   21759     864
   8   2   9    2998     528
   9   2   9    -446     520
  10   2   9    5298     692
 -17   3   9    1034    2162
 -16   3   9     448     748
 -15   3   9    2397    1157
 -14   3   9    2794     548
 -13   3   9   16732     848
 -12   3   9    7254     566
 -11   3   9   12606     539
 -10   3   9    6195     440
  -9   3   9   78773    1533
  -8   3   9   46607     615
  -7   3   9   70616     780
  -6   3   9    -149     149
  -5   3   9     264     109
  -4   3   9   27255     335
  -3   3   9    9328     258
  -2   3   9    9696     449
  -1   3   9   13742     394
   0   3   9    3146     345
   1   3   9    5736     368
   2   3   9   38999     850
   3   3   9    4526     421
   4   3   9   45541    1134
   5   3   9    9445     589
   6   3   9     480     418
   7   3   9    3075     542
   8   3   9     695     500
   9   3   9     777     507
 -16   4   9     256     797
 -15   4   9   14233    1289
 -14   4   9   12822    1011
 -13   4   9     -56     542
 -12   4   9    -244     448
 -11   4   9  118744    1528
 -10   4   9   12316     507
  -9   4   9  211643    2120
  -8   4   9    9810     381
  -7   4   9   15157     378
  -6   4   9     293     428
  -5   4   9   34291    1180
  -4   4   9   45065     873
  -3   4   9   86597    1276
  -2   4   9   47456     600
  -1   4   9   85173    1275
   0   4   9   40500     697
   1   4   9   23683     814
   2   4   9     123     321
   3   4   9   14519     656
   4   4   9   51555    1041
   5   4   9   22975     880
   6   4   9   20783     876
   7   4   9    6955     629
   8   4   9    3380     585
   9   4   9   10161     814
 -16   5   9     682     880
 -15   5   9    -320     585
 -14   5   9    3253     791
 -13   5   9   42780    1517
 -12   5   9     111     439
 -11   5   9    3503     548
 -10   5   9   36641    1011
  -9   5   9  109823    1682
  -8   5   9    6983     453
  -7   5   9   64748    1318
  -6   5   9  124633    1873
  -5   5   9     791     453
  -4   5   9   24537     990
  -3   5   9   30891     481
  -2   5   9  243828    1975
  -1   5   9    4933     312
   0   5   9    3663     360
   1   5   9   17325     647
   2   5   9  101647    1547
   3   5   9    6126     654
   4   5   9   79435    1733
   5   5   9    9379     680
   6   5   9     341     577
   7   5   9   12728     795
   8   5   9   13609     853
   9   5   9     417     695
 -16   6   9    3531    1302
 -15   6   9     955     765
 -14   6   9    2388     750
 -13   6   9    7787     763
 -12   6   9     556     504
 -11   6   9    4627     602
 -10   6   9    6659     545
  -9   6   9   71805    1330
  -8   6   9   33221    1232
  -7   6   9  205482    2749
  -6   6   9   13550     791
  -5   6   9    -468     468
  -4   6   9   20949    1063
  -3   6   9   18259     370
  -2   6   9   42522     654
  -1   6   9    2942     320
   0   6   9   26720     719
   1   6   9    6888     499
   2   6   9   55133    1122
   3   6   9   19484    1035
   4   6   9    1134     605
   5   6   9   15920     831
   6   6   9    6966     670
   7   6   9     360     536
   8   6   9    -246     512
 -15   7   9    1720     844
 -14   7   9       7     640
 -13   7   9    2089     581
 -12   7   9    -461     461
 -11   7   9    4823     581
 -10   7   9     -50     409
  -9   7   9    1370     346
  -8   7   9   23254    1105
  -7   7   9    7879     695
  -6   7   9    1795     527
  -5   7   9   27988    1266
  -4   7   9    3120     631
  -3   7   9   10450     426
  -2   7   9   29710     947
  -1   7   9    2669     328
   0   7   9   14968     597
   1   7   9   16780     680
   2   7   9    2356     478
   3   7   9    9015     824
   4   7   9   27273     987
   5   7   9    -192     457
   6   7   9    1395     549
   7   7   9    2092     613
   8   7   9    9880     851
 -14   8   9    -608     608
 -13   8   9    9762     811
 -12   8   9    -155     496
 -11   8   9   10787    1023
 -10   8   9    3409     744
  -9   8   9    -563     563
  -8   8   9      86     539
  -7   8   9   74540    1631
  -6   8   9    2197     596
  -5   8   9   27652    1419
  -4   8   9   68605    1554
  -3   8   9   55388    1313
  -2   8   9    9405     665
  -1   8   9   54156    1342
   0   8   9   75666    1679
   1   8   9    1641     617
   2   8   9   11232     947
   3   8   9   21395    1086
   4   8   9    1327     475
   5   8   9    2604     579
   6   8   9    4776     638
   7   8   9   31943    1207
 -13   9   9    4039     886
 -12   9   9     203     679
 -11   9   9     868     684
 -10   9   9    4002     808
  -9   9   9    -703     703
  -8   9   9     522     576
  -7   9   9    2783     667
  -6   9   9   12078     858
  -5   9   9    8126     753
  -4   9   9    5068     744
  -3   9   9    4509     517
  -2   9   9    3396     547
  -1   9   9   11699     789
   0   9   9   14290     932
   1   9   9    4071     707
   2   9   9    6204     759
   3   9   9    4636     742
   4   9   9   20998    1225
   5   9   9    2499     719
   6   9   9    4731     965
 -12  10   9    -532     633
 -11  10   9    2130     730
 -10  10   9    2026     798
  -9  10   9    1540     755
  -8  10   9    -211     691
  -7  10   9   11377     897
  -6  10   9    2905     662
  -5  10   9   23654    1137
  -4  10   9   11037     967
  -3  10   9    -441     441
  -2  10   9    1278     531
  -1  10   9   11602     836
   0  10   9    4719     721
   1  10   9    3298     690
   2  10   9    2933     744
   3  10   9     426     627
   4  10   9    1126     716
   5  10   9      37     761
 -11  11   9    8139    1081
 -10  11   9    4391     961
  -9  11   9    2430     801
  -8  11   9    2181     693
  -7  11   9   50973    1540
  -6  11   9   14216     998
  -5  11   9    3209     677
  -4  11   9      59     593
  -3  11   9    -627     627
  -2  11   9   24705    1130
  -1  11   9   10227     820
   0  11   9    3059     673
   1  11   9   23666    1234
   2  11   9   18535    1166
   3  11   9   15452    1664
   4  11   9   14972    1164
  -9  12   9    9647    1292
  -8  12   9    1390     885
  -7  12   9    3283     841
  -6  12   9     820     684
  -5  12   9     287     608
  -4  12   9   28746    1369
  -3  12   9   19127    1240
  -2  12   9    2627     972
  -1  12   9    6474    1429
   0  12   9   17468    1356
   1  12   9    -550     628
   2  12   9    1878     727
  -6  13   9    4251     986
  -5  13   9    -687     687
  -4  13   9       8     667
  -3  13   9    -391     708
  -2  13   9    -354     639
  -1  13   9    3429     933
 -17   0  10   20564    1461
 -16   0  10   24086    1523
 -15   0  10    1198     683
 -14   0  10    -999    1220
 -13   0  10    -159     669
 -12   0  10   17480    1300
 -11   0  10   15782    1360
 -10   0  10    -394     394
  -9   0  10   62130    1070
  -8   0  10   49058     901
  -7   0  10  107180    1403
  -6   0  10  272798    2631
  -5   0  10  102833    1356
  -4   0  10   32665     767
  -3   0  10   13343     571
  -2   0  10  391696    4365
  -1   0  10   26922     896
   0   0  10   90661    1540
   1   0  10   34066     955
   2   0  10    3208     514
   3   0  10    3583     709
   4   0  10    3217     631
   5   0  10    1298     534
   6   0  10    -454     454
   7   0  10   66176    1788
   8   0  10    6940    1091
   9   0  10     930     895
 -17   1  10   26853    1474
 -16   1  10      -5     640
 -15   1  10    4540     645
 -14   1  10    7629     687
 -13   1  10     205     735
 -12   1  10    3329     572
 -11   1  10    3434     437
 -10   1  10     875     328
  -9   1  10     231     246
  -8   1  10   37683     828
  -7   1  10    6201     291
  -6   1  10   42462     561
  -5   1  10   20398     427
  -4   1  10   44359     631
  -3   1  10    -207     207
  -2   1  10    8325     372
  -1   1  10     536     275
   0   1  10   44183     778
   1   1  10    2838     325
   2   1  10    3438     372
   3   1  10    7656     479
   4   1  10    3346     438
   5   1  10   14468     700
   6   1  10    1137     409
   7   1  10     120     463
   8   1  10    3358     553
   9   1  10    2351     595
 -17   2  10    1467     691
 -16   2  10   17300    1510
 -15   2  10    4136     697
 -14   2  10     511     463
 -13   2  10    6643     603
 -12   2  10   17147    1009
 -11   2  10   38211     897
 -10   2  10   11966     687
  -9   2  10    3419     365
  -8   2  10   20125     488
  -7   2  10   16816     385
  -6   2  10    8099     273
  -5   2  10    4818     197
  -4   2  10    6561     259
  -3   2  10    4461     281
  -2   2  10    4592     306
  -1   2  10    3074     283
   0   2  10    8271     391
   1   2  10     -31     279
   2   2  10      74     304
   3   2  10    5233     445
   4   2  10    9333     574
   5   2  10    -336     336
   6   2  10    6333     569
   7   2  10      48     479
   8   2  10     733     514
   9   2  10     -54     524
 -17   3  10    -988     988
 -16   3  10     216     865
 -15   3  10   14214    1871
 -14   3  10    7231     939
 -13   3  10    -694     735
 -12   3  10   13009     774
 -11   3  10  124345    2199
 -10   3  10   11972     496
  -9   3  10    7281     551
  -8   3  10    -240     240
  -7   3  10   36383     617
  -6   3  10    3568     154
  -5   3  10    -209     227
  -4   3  10   78452     734
  -3   3  10   29611     469
  -2   3  10   31505     579
  -1   3  10   20852     494
   0   3  10   30342     657
   1   3  10  150032    1766
   2   3  10    7308     505
   3   3  10    2477     427
   4   3  10    7365     717
   5   3  10      18     419
   6   3  10    2308     525
   7   3  10    5441     623
   8   3  10   12127     813
   9   3  10   15526     957
 -16   4  10    3199    1033
 -15   4  10   17996    1367
 -14   4  10     750     718
 -13   4  10   15865    1022
 -12   4  10   86649    1627
 -11   4  10     421     624
 -10   4  10   78969    1419
  -9   4  10    1604     386
  -8   4  10   10712     433
  -7   4  10     677     396
  -6   4  10   30898     914
  -5   4  10    1369     286
  -4   4  10    5756     466
  -3   4  10   57667     650
  -2   4  10   37365     730
  -1   4  10   26141     826
   0   4  10   61454    1055
   1   4  10   13418     621
   2   4  10     727     442
   3   4  10  128047    1876
   4   4  10    5310     564
   5   4  10    6271     586
   6   4  10    1758     499
   7   4  10   42472    1203
   8   4  10    5073     688
 -16   5  10    1660     878
 -15   5  10    1167     864
 -14   5  10     920     726
 -13   5  10    -117     540
 -12   5  10   10858     748
 -11   5  10    1116     470
 -10   5  10   59847    1246
  -9   5  10      96     298
  -8   5  10  141134    2129
  -7   5  10   16487    1136
  -6   5  10    9357     750
  -5   5  10   42838    1183
  -4   5  10     612     514
  -3   5  10    7649     401
  -2   5  10     904     197
  -1   5  10   18658     803
   0   5  10    2830     404
   1   5  10   19653     951
   2   5  10    2378     495
   3   5  10   54149    1190
   4   5  10   14135     781
   5   5  10   36553    1096
   6   5  10    1785     535
   7   5  10     446     489
   8   5  10     140     547
 -15   6  10     993     770
 -14   6  10    1053     698
 -13   6  10    6549     685
 -12   6  10   13138     761
 -11   6  10   10470     669
 -10   6  10    3961     430
  -9   6  10   24027    1150
  -8   6  10   15252     837
  -7   6  10   31710    1344
  -6   6  10    -404     404
  -5   6  10   23868    1019
  -4   6  10    2575     590
  -3   6  10   11516     487
  -2   6  10     635     397
  -1   6  10   53475     961
   0   6  10   11382     569
   1   6  10   30040     860
   2   6  10   42490    1148
   3   6  10   24216     913
   4   6  10   67262    1414
   5   6  10     289     483
   6   6  10    1871     557
   7   6  10   12404     875
 -15   7  10      93     794
 -14   7  10     810     680
 -13   7  10    2629     609
 -12   7  10    6417     837
 -11   7  10     808     570
 -10   7  10    9744     863
  -9   7  10    -513     513
  -8   7  10   12327     832
  -7   7  10   25242    1195
  -6   7  10    6825     774
  -5   7  10   25089    1582
  -4   7  10   68226    1828
  -3   7  10     987     248
  -2   7  10    8796     824
  -1   7  10    -315     443
   0   7  10    -420     420
   1   7  10    -451     451
   2   7  10    6764     586
   3   7  10   24962     930
   4   7  10    1135     488
   5   7  10   11603     782
   6   7  10   10905     826
   7   7  10     627     571
 -14   8  10    -887     887
 -13   8  10    2246     795
 -12   8  10    1594     651
 -11   8  10     950     699
 -10   8  10    6406     838
  -9   8  10    5723    1012
  -8   8  10   11358     846
  -7   8  10    1176     560
  -6   8  10   47914    1379
  -5   8  10   35751    1364
  -4   8  10   34726    1420
  -3   8  10   43918    1240
  -2   8  10    1802     472
  -1   8  10    6584    1112
   0   8  10    8722    1199
   1   8  10    9905     836
   2   8  10    3749     723
   3   8  10   16498    1101
   4   8  10    -569     569
   5   8  10    -655     655
   6   8  10    5145     909
 -13   9  10    1681     815
 -12   9  10    2340     733
 -11   9  10   25250    2440
 -10   9  10    1682     657
  -9   9  10     131     604
  -8   9  10    2581     612
  -7   9  10   65754    1777
  -6   9  10      99     555
  -5   9  10    2244     607
  -4   9  10     378     630
  -3   9  10    6204     893
  -2   9  10   18343     927
  -1   9  10   12948     918
   0   9  10    2044     573
   1   9  10    5882    1027
   2   9  10   18160    1113
   3   9  10    9079     881
   4   9  10     -94     703
   5   9  10    -624     624
 -12  10  10    4970     951
 -11  10  10    3400     821
 -10  10  10   15686    1137
  -9  10  10    1067     689
  -8  10  10     950     627
  -7  10  10     590     795
  -6  10  10    9324     846
  -5  10  10    6528     752
  -4  10  10     435     668
  -3  10  10   13190    1198
  -2  10  10    1193     757
  -1  10  10     216     550
   0  10  10    2821     659
   1  10  10   12057     981
   2  10  10    9608     943
   3  10  10    9824     957
   4  10  10    3550    1033
 -10  11  10    5024     908
  -9  11  10    -787     787
  -8  11  10     786     827
  -7  11  10     256     656
  -6  11  10    8034     836
  -5  11  10    8406     888
  -4  11  10   10421    1112
  -3  11  10    1184     836
  -2  11  10    2256     869
  -1  11  10    2882     906
   0  11  10      13     596
   1  11  10    3603     754
   2  11  10    4033     871
  -8  12  10     120     846
  -7  12  10   13724    1201
  -6  12  10    3243     789
  -5  12  10    2884     743
  -4  12  10    2102     738
  -3  12  10     617     676
  -2  12  10     141    1379
  -1  12  10    -483     877
   0  12  10    5307    1049
 -17   1  11    1922     868
 -16   1  11     956     818
 -15   1  11    2106     668
 -14   1  11    9458     719
 -13   1  11   14491    1053
 -12   1  11    2228     542
 -11   1  11   17332     797
 -10   1  11   17959     594
  -9   1  11  140318    1579
  -8   1  11    2229     257
  -7   1  11  157821    1342
  -6   1  11   22359     420
  -5   1  11    6237     332
  -4   1  11   34866     616
  -3   1  11    -235     235
  -2   1  11    3405     329
  -1   1  11   42456     813
   0   1  11   28103     676
   1   1  11   12769     545
   2   1  11    -101     316
   3   1  11  105903    1439
   4   1  11     687     362
   5   1  11   10294     645
   6   1  11     403     421
   7   1  11    7737     703
   8   1  11    9769     741
 -17   2  11    2140    1016
 -16   2  11    4601     977
 -15   2  11    9474    1127
 -14   2  11    1562     894
 -13   2  11   26248    1735
 -12   2  11   50267    1331
 -11   2  11    4467     463
 -10   2  11    -307     307
  -9   2  11   96810    1331
  -8   2  11   96328    1189
  -7   2  11   67648     826
  -6   2  11   14875     382
  -5   2  11     153     152
  -4   2  11    9729     365
  -3   2  11   50668     753
  -2   2  11   20591     537
  -1   2  11    1189     330
   0   2  11   17063     635
   1   2  11   20453     669
   2   2  11   94534    1431
   3   2  11    7587     558
   4   2  11    1870     428
   5   2  11    2992     529
   6   2  11    3865     566
   7   2  11   12855     801
   8   2  11    -450     450
 -16   3  11    1250     728
 -15   3  11    1592     869
 -14   3  11    1976    1353
 -13   3  11    7862     777
 -12   3  11   12153    1067
 -11   3  11    1326     530
 -10   3  11    3502     472
  -9   3  11   15895     684
  -8   3  11    2089     355
  -7   3  11   15640     483
  -6   3  11   31610     590
  -5   3  11   10909     361
  -4   3  11   14260     371
  -3   3  11    2611     287
  -2   3  11   41645     839
  -1   3  11    3901     349
   0   3  11   58001    1004
   1   3  11   43389    1039
   2   3  11    8897     616
   3   3  11   37090    1051
   4   3  11    5862     551
   5   3  11    -410     410
   6   3  11    8043     674
   7   3  11     154     471
   8   3  11    3441     628
 -16   4  11    1278     905
 -15   4  11    2121     860
 -14   4  11     162     766
 -13   4  11   26570    1219
 -12   4  11     458     411
 -11   4  11    4250     660
 -10   4  11    2612     478
  -9   4  11   28589     822
  -8   4  11    7771     461
  -7   4  11    1365     432
  -6   4  11    1650     508
  -5   4  11   23449     475
  -4   4  11   21691     583
  -3   4  11    1304     258
  -2   4  11   15567     565
  -1   4  11    5431     481
   0   4  11   55942    1089
   1   4  11     955     378
   2   4  11   44181    1085
   3   4  11    1581     493
   4   4  11     146     429
   5   4  11   12539     790
   6   4  11   11086     738
   7   4  11    2289     574
 -16   5  11    -808     808
 -15   5  11    -691     691
 -14   5  11    3335     820
 -13   5  11     841     523
 -12   5  11    1417     544
 -11   5  11   18242     803
 -10   5  11   14301     642
  -9   5  11    -458     458
  -8   5  11   29633    1007
  -7   5  11   49082    1218
  -6   5  11      90     531
  -5   5  11    1202     760
  -4   5  11    7778     396
  -3   5  11   44752     897
  -2   5  11   46951     889
  -1   5  11   36020     834
   0   5  11    7169     638
   1   5  11   29755     870
   2   5  11   47117    1219
   3   5  11   55470    1256
   4   5  11    3918     591
   5   5  11    9259     717
   6   5  11     557     502
   7   5  11    5240     728
 -15   6  11    2130    1421
 -14   6  11    3065     709
 -13   6  11    1749     676
 -12   6  11   15105    1050
 -11   6  11    7248     812
 -10   6  11    3451     684
  -9   6  11    -490     490
  -8   6  11   15448     844
  -7   6  11   30504    1093
  -6   6  11   21246    1084
  -5   6  11    2270     628
  -4   6  11   14653    1147
  -3   6  11   12877     527
  -2   6  11   28553     852
  -1   6  11     843     483
   0   6  11  106700    2052
   1   6  11     534     456
   2   6  11   11982     693
   3   6  11    9238     670
   4   6  11    3198     566
   5   6  11    -544     595
   6   6  11     874     562
 -15   7  11     767    2092
 -14   7  11    1997     884
 -13   7  11   15095    1102
 -12   7  11    4023     828
 -11   7  11   37240    1478
 -10   7  11    2487     658
  -9   7  11    4424     678
  -8   7  11    6723     713
  -7   7  11    7419     716
  -6   7  11  103086    1886
  -5   7  11     -64     585
  -4   7  11   83611    2080
  -3   7  11   14155     629
  -2   7  11   13240     802
  -1   7  11    4176     817
   0   7  11     199     568
   1   7  11     892     573
   2   7  11    3623     684
   3   7  11     455     654
   4   7  11     416     687
   5   7  11     572     720
   6   7  11     809     746
 -14   8  11   14447    1396
 -13   8  11    1242     732
 -12   8  11   33633    1781
 -11   8  11     886     671
 -10   8  11     702     600
  -9   8  11    4669     806
  -8   8  11   37295    1312
  -7   8  11    2415     604
  -6   8  11   49345    1404
  -5   8  11   57166    1695
  -4   8  11    1778     753
  -3   8  11     643     709
  -2   8  11   50795    1350
  -1   8  11   23100    1079
   0   8  11    2259     792
   1   8  11    4649     723
   2   8  11    7495     843
   3   8  11    4001     781
   4   8  11     224     692
   5   8  11    6177     966
 -13   9  11   12481    1145
 -12   9  11    7718     962
 -11   9  11    6501    1086
 -10   9  11    3007    1010
  -9   9  11     336     696
  -8   9  11    1067     617
  -7   9  11     827     596
  -6   9  11    -553     553
  -5   9  11    9733     939
  -4   9  11    7182     984
  -3   9  11    2286     796
  -2   9  11     745     683
  -1   9  11    5511     703
   0   9  11    9305     845
   1   9  11     246     620
   2   9  11     868     652
   3   9  11    8534     926
   4   9  11    4900     869
 -12  10  11    3653    1053
 -11  10  11     644     839
 -10  10  11      50     668
  -9  10  11    3967     822
  -8  10  11     803     651
  -7  10  11   14841    1006
  -6  10  11   24465    1205
  -5  10  11    -465     617
  -4  10  11     828     666
  -3  10  11    4815     926
  -2  10  11   26591    1983
  -1  10  11    1927     793
   0  10  11    1460     626
   1  10  11   11211     959
   2  10  11    3977     787
   3  10  11    1220     767
 -10  11  11    -666     681
  -9  11  11     144     719
  -8  11  11    4821     855
  -7  11  11   17439    1285
  -6  11  11    3024     729
  -5  11  11    -193     682
  -4  11  11    1397     753
  -3  11  11   15734    1396
  -2  11  11    1765     849
  -1  11  11    6246    1035
   0  11  11    7692    1082
   1  11  11     990     699
  -7  12  11    -165     736
  -6  12  11    2523     982
  -5  12  11   11183    1016
  -4  12  11    7106     917
  -3  12  11     379     708
  -2  12  11    2721     954
 -17   0  12   17920    2650
 -16   0  12    2650    1673
 -15   0  12    5609    1152
 -14   0  12      -7     720
 -13   0  12    5779    1185
 -12   0  12    1921     704
 -11   0  12    1412     584
 -10   0  12   31882    1191
  -9   0  12   41777    1272
  -8   0  12   12966     804
  -7   0  12  108568    1638
  -6   0  12     304     484
  -5   0  12    8781     532
  -4   0  12   51873    1210
  -3   0  12   47375    1201
  -2   0  12   89659    3167
  -1   0  12   37574    1167
   0   0  12    2711     596
   1   0  12    2401     575
   2   0  12   41485    1241
   3   0  12    7303     774
   4   0  12   11572     971
   5   0  12    1871     719
   6   0  12   18673    1290
   7   0  12    7110     983
 -17   1  12    6027    1075
 -16   1  12   20070    1462
 -15   1  12     141     706
 -14   1  12    4577     862
 -13   1  12     918     695
 -12   1  12    6887     610
 -11   1  12    1573     467
 -10   1  12   17484     679
  -9   1  12   71872    1205
  -8   1  12     146     362
  -7   1  12   67199     984
  -6   1  12     286     270
  -5   1  12     180     261
  -4   1  12     -31     281
  -3   1  12    4100     397
  -2   1  12   17260     653
  -1   1  12    9221     550
   0   1  12    1816     520
   1   1  12     154     357
   2   1  12    1201     402
   3   1  12    2188     449
   4   1  12     228     387
   5   1  12    3368     538
   6   1  12    -410     410
   7   1  12    1506     597
 -16   2  12    1955     935
 -15   2  12   21053    1411
 -14   2  12    1661     725
 -13   2  12     365     574
 -12   2  12    5791     702
 -11   2  12   10716     946
 -10   2  12   41566    1224
  -9   2  12    1310     355
  -8   2  12    4085     421
  -7   2  12   40143     703
  -6   2  12    1784     369
  -5   2  12   10553     661
  -4   2  12   12389     514
  -3   2  12   34374     923
  -2   2  12      -6     302
  -1   2  12    5057     458
   0   2  12    2513     417
   1   2  12    3093     459
   2   2  12   18157     774
   3   2  12    2663     447
   4   2  12    2032     452
   5   2  12    5813     579
   6   2  12    -603     603
   7   2  12    1999     561
 -16   3  12    1289     850
 -15   3  12    6993    1204
 -14   3  12   11415    1103
 -13   3  12   12643     931
 -12   3  12   20495    1046
 -11   3  12   25137    1640
 -10   3  12   13421     680
  -9   3  12    1223     405
  -8   3  12    5650     521
  -7   3  12   11770     478
  -6   3  12     946     296
  -5   3  12   22070     574
  -4   3  12   29505     677
  -3   3  12    -267     267
  -2   3  12   16900     643
  -1   3  12   23856     760
   0   3  12   14492     623
   1   3  12    4039     458
   2   3  12    1673     646
   3   3  12     330     522
   4   3  12    6067     643
   5   3  12   12867     774
   6   3  12   12223     820
   7   3  12     376     531
 -16   4  12    6995    1068
 -15   4  12    4283     930
 -14   4  12   11402     969
 -13   4  12     734     581
 -12   4  12     721     555
 -11   4  12   13275     758
 -10   4  12     456     876
  -9   4  12    1454     334
  -8   4  12    8641     691
  -7   4  12    4398     546
  -6   4  12   42741     748
  -5   4  12     -57     374
  -4   4  12    -275     275
  -3   4  12   18868     710
  -2   4  12    9310     508
  -1   4  12   58827    1014
   0   4  12     871     369
   1   4  12   19472     753
   2   4  12    8846     683
   3   4  12     240     457
   4   4  12    -466     466
   5   4  12   12792     835
   6   4  12   30969    1226
 -15   5  12    7363    1070
 -14   5  12    4278     763
 -13   5  12    3143     692
 -12   5  12   14165    1253
 -11   5  12    -165     637
 -10   5  12      40     498
  -9   5  12     290     549
  -8   5  12     706     512
  -7   5  12   74116    1525
  -6   5  12   19302    1015
  -5   5  12   59394    1781
  -4   5  12   38020     783
  -3   5  12   27494    1074
  -2   5  12    2711     724
  -1   5  12   15686     772
   0   5  12   18579     854
   1   5  12    1243     476
   2   5  12   37288    1562
   3   5  12    3455     573
   4   5  12   12942     810
   5   5  12    6289     688
   6   5  12     607     548
 -15   6  12    9782    1625
 -14   6  12   10552    1300
 -13   6  12    3316    1031
 -12   6  12    5285     756
 -11   6  12   12880     971
 -10   6  12    7582     824
  -9   6  12    6916     882
  -8   6  12    9136     744
  -7   6  12     737     478
  -6   6  12    6475     751
  -5   6  12   24783    1276
  -4   6  12   11606    1028
  -3   6  12      95     347
  -2   6  12     -91     342
  -1   6  12       4     444
   0   6  12   13171     909
   1   6  12     655     618
   2   6  12     358     638
   3   6  12    7262    1405
   4   6  12    5870     936
   5   6  12    -310     697
 -14   7  12     493     924
 -13   7  12    -572     802
 -12   7  12    2313     745
 -11   7  12    6889     847
 -10   7  12   22176    1199
  -9   7  12   10314     936
  -8   7  12    5505     681
  -7   7  12    1600     638
  -6   7  12    -373     540
  -5   7  12   18267    1102
  -4   7  12      80     685
  -3   7  12    -603     657
  -2   7  12     125     373
  -1   7  12   11311     820
   0   7  12    1476     898
   1   7  12    4418     761
   2   7  12    1755     699
   3   7  12    3768     792
   4   7  12    -669     669
   5   7  12   19876    1310
 -13   8  12    1976     735
 -12   8  12     374     614
 -11   8  12    1803     664
 -10   8  12    3448     750
  -9   8  12      57     708
  -8   8  12    1802     687
  -7   8  12    -101     561
  -6   8  12    -470     470
  -5   8  12     782     655
  -4   8  12    3450     821
  -3   8  12    -599     599
  -2   8  12    2341     745
  -1   8  12    6588     746
   0   8  12    3016     714
   1   8  12    9442    1125
   2   8  12    3938     797
   3   8  12    4283     987
   4   8  12    3482     870
 -12   9  12     259     715
 -11   9  12    2068     798
 -10   9  12    1665     845
  -9   9  12    1250     708
  -8   9  12   14018     977
  -7   9  12    9803    1164
  -6   9  12    3419     758
  -5   9  12    2489     855
  -4   9  12    1530     745
  -3   9  12     714     780
  -2   9  12    5460    2244
  -1   9  12      86     961
   0   9  12    3164    1028
   1   9  12   19115    1170
   2   9  12   12147    1037
   3   9  12     115     723
 -11  10  12    9182    1056
 -10  10  12   14355    1234
  -9  10  12     937     719
  -8  10  12    4120     765
  -7  10  12    1220     691
  -6  10  12    -281     621
  -5  10  12     608     692
  -4  10  12    1775     994
  -3  10  12     802     855
  -2  10  12     435     769
  -1  10  12    -335     825
   0  10  12    5896    1308
   1  10  12   10486     997
  -9  11  12    -541    1258
  -8  11  12     156     681
  -7  11  12    8469     905
  -6  11  12      44     714
  -5  11  12   12513    1081
  -4  11  12     530     757
  -3  11  12    1254    1429
  -2  11  12    -716     821
  -1  11  12    3907    1051
 -16   1  13    -295    1059
 -15   1  13    5854    1199
 -14   1  13    -143     870
 -13   1  13     -44     669
 -12   1  13    1831     573
 -11   1  13    3321     525
 -10   1  13   15353     757
  -9   1  13    1765     389
  -8   1  13     872     329
  -7   1  13    -286     286
  -6   1  13    -297     297
  -5   1  13    1306     361
  -4   1  13    2818     388
  -3   1  13    2282     487
  -2   1  13    1612     399
  -1   1  13   14012     690
   0   1  13   25513     881
   1   1  13    2737     498
   2   1  13    5349     587
   3   1  13     954     428
   4   1  13   16107     824
   5   1  13    1232     540
   6   1  13    5102     839
 -16   2  13    4447     992
 -15   2  13    1754     874
 -14   2  13    1098     859
 -13   2  13    2486     648
 -12   2  13      97     542
 -11   2  13    5648     662
 -10   2  13    3025     580
  -9   2  13   35203     965
  -8   2  13   33736     855
  -7   2  13    -306     306
  -6   2  13     161     289
  -5   2  13     695     321
  -4   2  13    6210     450
  -3   2  13     -18     339
  -2   2  13   86014    1360
  -1   2  13    5155     523
   0   2  13     487     435
   1   2  13  120013    1696
   2   2  13   13124     693
   3   2  13    1085     557
   4   2  13    -233     434
   5   2  13    7707     896
   6   2  13   10186     791
 -16   3  13    4065     956
 -15   3  13     945     795
 -14   3  13    1481     645
 -13   3  13    1041     588
 -12   3  13    -180     505
 -11   3  13    5830     675
 -10   3  13    -443     443
  -9   3  13    -404     404
  -8   3  13     661     303
  -7   3  13    1330     321
  -6   3  13     568     308
  -5   3  13   13238     634
  -4   3  13   32060     852
  -3   3  13   10450     556
  -2   3  13   32353     883
  -1   3  13     671     394
   0   3  13   28628     836
   1   3  13    2932     447
   2   3  13   18419     804
   3   3  13      62     458
   4   3  13    -489     489
   5   3  13    1629     592
   6   3  13    3858    1016
 -16   4  13    4072    1224
 -15   4  13     422     821
 -14   4  13    6939     821
 -13   4  13     848     568
 -12   4  13    2224     612
 -11   4  13     952     533
 -10   4  13    -611     611
  -9   4  13    3501     625
  -8   4  13     375     505
  -7   4  13   19154     625
  -6   4  13   35575    1139
  -5   4  13   15413     576
  -4   4  13    1993     529
  -3   4  13     672     422
  -2   4  13   75627    1431
  -1   4  13     431     448
   0   4  13    1505     536
   1   4  13   21498     814
   2   4  13   14432     751
   3   4  13    -162     425
   4   4  13    3615     639
   5   4  13   19623    1029
 -15   5  13     967    1171
 -14   5  13   10049    1242
 -13   5  13     130     642
 -12   5  13    -769     769
 -11   5  13    -743     743
 -10   5  13    6908     781
  -9   5  13    -662     662
  -8   5  13    4535     604
  -7   5  13    -515     515
  -6   5  13    6755     742
  -5   5  13     883     618
  -4   5  13   68002    1663
  -3   5  13   14893     684
  -2   5  13    7729     605
  -1   5  13     534     462
   0   5  13   65442    1459
   1   5  13   33107    1166
   2   5  13   19512    1170
   3   5  13   16536    1137
   4   5  13   17712    1409
   5   5  13    1239     947
 -15   6  13    6696    1548
 -14   6  13    3783     962
 -13   6  13    4779    1016
 -12   6  13    2700     882
 -11   6  13    -800     800
 -10   6  13   10019     875
  -9   6  13    2462     573
  -8   6  13    -323     472
  -7   6  13     860     569
  -6   6  13   16853    1021
  -5   6  13     245     582
  -4   6  13    6569     840
  -3   6  13    -138     566
  -2   6  13    3554     493
  -1   6  13      62     466
   0   6  13    1448     549
   1   6  13    -550     550
   2   6  13   13463    1081
   3   6  13    6627     932
   4   6  13    -596     697
 -14   7  13     477    1042
 -13   7  13    3021    1077
 -12   7  13    8196    1243
 -11   7  13    5219     788
 -10   7  13    2008     728
  -9   7  13    8301     820
  -8   7  13   10685     845
  -7   7  13    -468     468
  -6   7  13    -581     581
  -5   7  13   29011    1610
  -4   7  13   10510    1701
  -3   7  13    9852    1071
  -2   7  13    7557     592
  -1   7  13     969     465
   0   7  13   11503     973
   1   7  13     442     658
   2   7  13      67     631
   3   7  13     -69     678
 -13   8  13   26299    1891
 -12   8  13    1216    1686
 -11   8  13   17092    1195
 -10   8  13    7264     962
  -9   8  13   12503     994
  -8   8  13    1041     717
  -7   8  13      51     663
  -6   8  13   10113     916
  -5   8  13   26716    1547
  -4   8  13    -766     766
  -3   8  13    7886    1359
  -2   8  13    3547    1251
  -1   8  13     668     603
   0   8  13    6407     909
   1   8  13    2835     741
   2   8  13   12594    1308
 -12   9  13   14026    1607
 -11   9  13    1405    1061
 -10   9  13    2958     826
  -9   9  13    2515     745
  -8   9  13    -259     618
  -7   9  13    6642     812
  -6   9  13    3707     718
  -5   9  13    1022     674
  -4   9  13    4275    1019
  -3   9  13    4689     929
  -2   9  13    -628     765
  -1   9  13     307     886
   0   9  13     827    1006
   1   9  13    -655     655
 -10  10  13    1500     812
  -9  10  13     749     797
  -8  10  13   22129    1268
  -7  10  13    4963     843
  -6  10  13    7946     961
  -5  10  13    1887     875
  -4  10  13    2600    1228
  -3  10  13    2493     967
  -2  10  13      34     926
  -1  10  13   10015    1178
  -7  11  13   10699    1182
  -6  11  13    -707     707
  -5  11  13    1075     758
  -4  11  13    2967     923
 -16   0  14    1464    1464
 -15   0  14    1743    1395
 -14   0  14    2929    1604
 -13   0  14    3626    1325
 -12   0  14     863    1325
 -11   0  14    -542     763
 -10   0  14   79671    1917
  -9   0  14   24607    1134
  -8   0  14   69734    1724
  -7   0  14   11959     720
  -6   0  14    5605     682
  -5   0  14    6463     746
  -4   0  14   86063    2065
  -3   0  14    6967     789
  -2   0  14    -498     561
  -1   0  14   16389    1529
   0   0  14    5912     862
   1   0  14   21937    1393
   2   0  14   13238    1218
   3   0  14   14974    1124
   4   0  14    7576     950
   5   0  14    8215    1127
 -16   1  14    -291    1010
 -15   1  14    3452    1134
 -14   1  14    -998    1255
 -13   1  14    4005     696
 -12   1  14    -521     521
 -11   1  14    -216     414
 -10   1  14    2858     656
  -9   1  14   26932     911
  -8   1  14    4667     491
  -7   1  14    -275     318
  -6   1  14    -202     334
  -5   1  14     126     403
  -4   1  14    1738     435
  -3   1  14   15020     725
  -2   1  14    6453     591
  -1   1  14    2467     500
   0   1  14    3861     745
   1   1  14    2290     540
   2   1  14     264     478
   3   1  14     436     503
   4   1  14    2384     560
   5   1  14     741     514
 -16   2  14   17257    1696
 -15   2  14    6346     989
 -14   2  14   17870    1232
 -13   2  14     373     596
 -12   2  14   18905    1032
 -11   2  14    -269     488
 -10   2  14   13800     729
  -9   2  14    8892     613
  -8   2  14    9008     568
  -7   2  14   19055     748
  -6   2  14    7161     571
  -5   2  14   22870     969
  -4   2  14   13548     747
  -3   2  14   23888    1118
  -2   2  14     836     473
  -1   2  14    3064     613
   0   2  14   26664    1022
   1   2  14    3498     514
   2   2  14    5765     635
   3   2  14    5911     659
   4   2  14    -490     490
   5   2  14     648     587
 -16   3  14    5598    1251
 -15   3  14    6658     987
 -14   3  14    5131     986
 -13   3  14    4138    1255
 -12   3  14     812     555
 -11   3  14    3348     595
 -10   3  14      25     476
  -9   3  14    2102     473
  -8   3  14   40335     920
  -7   3  14     167     352
  -6   3  14   96671    1628
  -5   3  14    -391     391
  -4   3  14    1142     453
  -3   3  14    7508     611
  -2   3  14   12099     722
  -1   3  14   20688    1015
   0   3  14    3993     665
   1   3  14   20183     886
   2   3  14    8056     718
   3   3  14      48     496
   4   3  14   12748     871
 -15   4  14    4673    1289
 -14   4  14    2178    1450
 -13   4  14   14968    1319
 -12   4  14     984     824
 -11   4  14    8078    1016
 -10   4  14    4930     888
  -9   4  14    2503     714
  -8   4  14    1691     632
  -7   4  14   59981    1663
  -6   4  14    7537     597
  -5   4  14      38     348
  -4   4  14   13950     686
  -3   4  14   36757    1095
  -2   4  14   18719     866
  -1   4  14     644     480
   0   4  14   50314    1367
   1   4  14     861     589
   2   4  14    6944     920
   3   4  14    3080     768
   4   4  14     966     750
 -15   5  14   -1102    1102
 -14   5  14   10620    1294
 -13   5  14    -109     880
 -12   5  14     -48     868
 -11   5  14     337     681
 -10   5  14     827     885
  -9   5  14     920     765
  -8   5  14    -494     494
  -7   5  14   23473    1202
  -6   5  14   40656    1346
  -5   5  14   11250    1016
  -4   5  14    4399     456
  -3   5  14    1084     421
  -2   5  14     168     452
  -1   5  14    2447     532
   0   5  14    5729     654
   1   5  14   14517     891
   2   5  14    2129     620
   3   5  14     885     632
 -14   6  14   11201    1261
 -13   6  14      80     915
 -12   6  14    1578     959
 -11   6  14   13702    1816
 -10   6  14    7614    1066
  -9   6  14    4006     895
  -8   6  14     122     652
  -7   6  14    7203     736
  -6   6  14   17741    1474
  -5   6  14   14652    2040
  -4   6  14   38861    1577
  -3   6  14    1480     748
  -2   6  14     692     454
  -1   6  14    1032     501
   0   6  14   13751    1076
   1   6  14    2536     632
   2   6  14     122     550
   3   6  14    3266     842
 -13   7  14    2838    1076
 -12   7  14    1894    1449
 -11   7  14    3057     966
 -10   7  14   10444    1310
  -9   7  14   30109    1270
  -8   7  14     908     612
  -7   7  14    -351     596
  -6   7  14    9353    1038
  -5   7  14   12853    1146
  -4   7  14    2922     773
  -3   7  14   14780    1469
  -2   7  14   11175    1304
  -1   7  14     796     527
   0   7  14     720     579
   1   7  14    -331     567
   2   7  14    1421     832
 -12   8  14     355    1067
 -11   8  14    -425    1001
 -10   8  14    -778     778
  -9   8  14     776     800
  -8   8  14    -562     676
  -7   8  14    6817     855
  -6   8  14     -34     819
  -5   8  14      95     645
  -4   8  14    1539     726
  -3   8  14   14394    1276
  -2   8  14    2494     813
  -1   8  14    2298     806
   0   8  14    -803     910
   1   8  14    -516     600
 -11   9  14    4375    1647
 -10   9  14     -22     649
  -9   9  14    2354     716
  -8   9  14     491     644
  -7   9  14    -725     725
  -6   9  14    1594     819
  -5   9  14   11661    1101
  -4   9  14     847     914
  -3   9  14   14047    1298
  -2   9  14    7595    1165
  -1   9  14     410     938
  -8  10  14    3726     835
  -7  10  14    2340     759
  -6  10  14    -731     731
  -5  10  14    2826     868
  -4  10  14    1147    1018
  -3  10  14     413     832
 -15   1  15    -534    1010
 -14   1  15    2488     982
 -13   1  15    1763     981
 -12   1  15     649     702
 -11   1  15   12552     873
 -10   1  15   11476     715
  -9   1  15    4031     551
  -8   1  15    -191     410
  -7   1  15    7595     566
  -6   1  15   17810     848
  -5   1  15    4271     575
  -4   1  15   72891    1377
  -3   1  15    5169     571
  -2   1  15    5883     632
  -1   1  15     -15     481
   0   1  15   10693     762
   1   1  15    2729     612
   2   1  15    -502     502
   3   1  15    4359     669
 -15   2  15    4280    1139
 -14   2  15    7085     963
 -13   2  15    3911     722
 -12   2  15    9122     812
 -11   2  15    1763     602
 -10   2  15   39648    1307
  -9   2  15    7840     618
  -8   2  15    -383     383
  -7   2  15    8557     635
  -6   2  15   35502    1131
  -5   2  15    2084     491
  -4   2  15   50289    1297
  -3   2  15   11701     783
  -2   2  15      55     531
  -1   2  15    6075     855
   0   2  15   12563     919
   1   2  15    2526     748
   2   2  15    -477     477
   3   2  15    -509     509
 -15   3  15    -837    1604
 -14   3  15     781     814
 -13   3  15    3164    1025
 -12   3  15    1986     827
 -11   3  15    8015    1513
 -10   3  15    2481     979
  -9   3  15     735     396
  -8   3  15   11226     596
  -7   3  15    3690     497
  -6   3  15    1681     451
  -5   3  15    6333     603
  -4   3  15     142     450
  -3   3  15    -359     481
  -2   3  15    2146     615
  -1   3  15   12572     879
   0   3  15    2207     693
   1   3  15    2798     808
   2   3  15    -449     648
   3   3  15    1274     655
 -15   4  15     844    1180
 -14   4  15    2429     924
 -13   4  15    6414    1052
 -12   4  15     609    1343
 -11   4  15    5595     976
 -10   4  15   11696    1175
  -9   4  15    -305     609
  -8   4  15    4333     775
  -7   4  15     495     763
  -6   4  15   44005    1825
  -5   4  15     809     416
  -4   4  15   17979     853
  -3   4  15    2694     778
  -2   4  15    7918     735
  -1   4  15    1683     614
   0   4  15    6284    1165
   1   4  15    2587     736
   2   4  15     204     625
   3   4  15    1645     692
 -14   5  15    3055    1045
 -13   5  15    1694     931
 -12   5  15    -792     792
 -11   5  15    2797     919
 -10   5  15     725     843
  -9   5  15    3937     852
  -8   5  15     913     671
  -7   5  15    1634     911
  -6   5  15    6566    1071
  -5   5  15   10804    1221
  -4   5  15    7746    1070
  -3   5  15    3437     564
  -2   5  15    7530     723
  -1   5  15   23183    1127
   0   5  15    8568     989
   1   5  15    8380     885
   2   5  15    6881    1222
 -13   6  15    1640    1033
 -12   6  15    2720    1045
 -11   6  15    2259     979
 -10   6  15     750     803
  -9   6  15    4261    1119
  -8   6  15    2046     840
  -7   6  15   19199    1597
  -6   6  15    2423    1837
  -5   6  15     172     880
  -4   6  15    7515    1202
  -3   6  15   29898    2244
  -2   6  15     304     605
  -1   6  15   10024     798
   0   6  15    -335     579
   1   6  15     368     661
 -12   7  15    2238    1071
 -11   7  15    2118     947
 -10   7  15   -1021    1021
  -9   7  15    -550     754
  -8   7  15    2132     863
  -7   7  15    3480     913
  -6   7  15    1894    1022
  -5   7  15    6831    1054
  -4   7  15    -206    1067
  -3   7  15    -764     764
  -2   7  15    1522     777
  -1   7  15     639     846
   0   7  15    -356     555
 -11   8  15    2836    1095
 -10   8  15    -922     922
  -9   8  15   25086    1558
  -8   8  15     687     896
  -7   8  15    8125    1064
  -6   8  15    3348     831
  -5   8  15     729     940
  -4   8  15    1949     805
  -3   8  15     262     911
  -2   8  15   15021    1382
  -1   8  15    1744    1077
  -9   9  15     550    1592
  -8   9  15     715    1182
  -7   9  15     874     679
  -6   9  15    -236     658
  -5   9  15    1798     853
  -4   9  15    1415     961
  -3   9  15    1066     930
 -15   0  16     139    1464
 -14   0  16    3905    1464
 -13   0  16    -632     834
 -12   0  16    3523     933
 -11   0  16    -421     784
 -10   0  16    8488    1569
  -9   0  16   16334    1355
  -8   0  16   63830    2243
  -7   0  16   23618    1503
  -6   0  16    -260     714
  -5   0  16    4265     953
  -4   0  16   50946    1758
  -3   0  16     425     663
  -2   0  16    2850     840
  -1   0  16    -113     749
   0   0  16     700     774
   1   0  16    8991    1281
   2   0  16    -632     828
 -15   1  16    -483    1003
 -14   1  16    1997     814
 -13   1  16    2867     809
 -12   1  16    1458     886
 -11   1  16    4552     661
 -10   1  16    1059     654
  -9   1  16    6851     726
  -8   1  16    8393     735
  -7   1  16     386     445
  -6   1  16     641     491
  -5   1  16   40912    1556
  -4   1  16    2019     591
  -3   1  16    3435     631
  -2   1  16   12160    1008
  -1   1  16    2451    1098
   0   1  16    -257     593
   1   1  16    1189     653
   2   1  16    6436     881
 -15   2  16   -1185    1464
 -14   2  16     302     766
 -13   2  16      72     696
 -12   2  16      99     765
 -11   2  16    8038     732
 -10   2  16    1829     492
  -9   2  16     -21     452
  -8   2  16     456     433
  -7   2  16    8248     662
  -6   2  16   10644     738
  -5   2  16   13163     810
  -4   2  16     964     549
  -3   2  16     107     528
  -2   2  16    1674     618
  -1   2  16     569     615
   0   2  16    2218     668
   1   2  16     244     657
   2   2  16    2284     947
 -14   3  16    7114    1427
 -13   3  16    2719    1183
 -12   3  16    6844    1023
 -11   3  16   14302    1234
 -10   3  16    8115    1023
  -9   3  16    2270     738
  -8   3  16    -514     636
  -7   3  16    9997     665
  -6   3  16    1316     470
  -5   3  16    4036     581
  -4   3  16      77     501
  -3   3  16    4302     643
  -2   3  16   25742    1163
  -1   3  16    1567     617
   0   3  16    7861    1225
   1   3  16    1805     709
 -14   4  16    4411    1033
 -13   4  16    1402     938
 -12   4  16   16387    1352
 -11   4  16   11421    1189
 -10   4  16    2394    1337
  -9   4  16    5751     861
  -8   4  16    3785     817
  -7   4  16    6308    1030
  -6   4  16    4201     931
  -5   4  16    -459     751
  -4   4  16    1012     499
  -3   4  16   30281    1822
  -2   4  16    7014     853
  -1   4  16   30797    1350
   0   4  16    1346     660
   1   4  16    4051     764
 -13   5  16    3871    1051
 -12   5  16    -516     870
 -11   5  16    3801     989
 -10   5  16    -344     868
  -9   5  16    2728     765
  -8   5  16    4176    1963
  -7   5  16    -405     800
  -6   5  16    3580    1370
  -5   5  16    2660    1444
  -4   5  16    3408    1005
  -3   5  16    2118     845
  -2   5  16     483     571
  -1   5  16    -512     512
   0   5  16    3017     697
 -12   6  16      73    1118
 -11   6  16    3538    1418
 -10   6  16     610     758
  -9   6  16    -747     747
  -8   6  16    6694     966
  -7   6  16   14406    1421
  -6   6  16    2678    1024
  -5   6  16    8831    1687
  -4   6  16    6529    1193
  -3   6  16     250     860
  -2   6  16    -900     920
  -1   6  16    2206     815
 -11   7  16    -984     984
 -10   7  16    2240     937
  -9   7  16     710     889
  -8   7  16    -789     789
  -7   7  16    3894     979
  -6   7  16    9412    1354
  -5   7  16    1228     942
  -4   7  16    4743    1202
  -3   7  16     275     991
  -2   7  16       2     892
  -9   8  16    -337    1104
  -8   8  16    -530     944
  -7   8  16     224    1323
  -6   8  16      31     866
  -5   8  16     602    1100
  -4   8  16     724    1095
 -14   1  17    -216     774
 -13   1  17    3641     843
 -12   1  17     404     598
 -11   1  17    4095     775
 -10   1  17    1228     603
  -9   1  17    -501     501
  -8   1  17     855    1198
  -7   1  17   14032     919
  -6   1  17   51295    1503
  -5   1  17    8574     817
  -4   1  17    7084     739
  -3   1  17     121     585
  -2   1  17    5689     813
  -1   1  17      50     636
   0   1  17    1299     679
 -14   2  17    2204    1207
 -13   2  17    1328    1032
 -12   2  17    -683    1046
 -11   2  17    3106    1081
 -10   2  17     731     672
  -9   2  17    1909     614
  -8   2  17     611     800
  -7   2  17     387     568
  -6   2  17    2557     834
  -5   2  17    5971     709
  -4   2  17    1586     610
  -3   2  17     270     586
  -2   2  17    2125     671
  -1   2  17     296     616
   0   2  17    1263     724
 -13   3  17    1220    1183
 -12   3  17    1022    1255
 -11   3  17     802     986
 -10   3  17    -209     809
  -9   3  17    3371     782
  -8   3  17     148     694
  -7   3  17   11476    1174
  -6   3  17    3738     763
  -5   3  17    6419     680
  -4   3  17     980     573
  -3   3  17    2724     718
  -2   3  17    1906     656
  -1   3  17    -388     625
   0   3  17    -746     746
 -13   4  17    -860    1158
 -12   4  17    3550    1379
 -11   4  17    1782     872
 -10   4  17    5448    1165
  -9   4  17    -491     709
  -8   4  17    -754     754
  -7   4  17     766     843
  -6   4  17     141     954
  -5   4  17    1341     856
  -4   4  17    2206     855
  -3   4  17    1929     679
  -2   4  17   11169     906
  -1   4  17    3242     731
 -12   5  17     188     897
 -11   5  17    -325     845
 -10   5  17    -725     725
  -9   5  17    -348     770
  -8   5  17   -1038    1038
  -7   5  17     134     787
  -6   5  17    2466     949
  -5   5  17    -685     685
  -4   5  17     988     955
  -3   5  17     402    1269
  -2   5  17    1735    1062
 -11   6  17      36    1230
 -10   6  17    -771     771
  -9   6  17    -352     849
  -8   6  17    -366     823
  -7   6  17    -351     951
  -6   6  17    -240     949
  -5   6  17    -224     740
  -4   6  17    4270    1106
  -3   6  17    1195     992
  -8   7  17     -46     881
  -7   7  17    2186     884
  -6   7  17     339    1019
  -5   7  17    1937    1072
 -13   0  18    -261    2022
 -12   0  18    5864    1109
 -11   0  18    4805    1081
 -10   0  18    -807    1325
  -9   0  18    1598     911
  -8   0  18    2213    1011
  -7   0  18   17947    1526
  -6   0  18    1185     887
  -5   0  18   31044    1824
  -4   0  18   11570    1427
  -3   0  18    3983    2057
  -2   0  18    2022    1134
 -13   1  18    4467    1183
 -12   1  18    1566     814
 -11   1  18    1394     606
 -10   1  18     471     623
  -9   1  18     -23     580
  -8   1  18   15156    1147
  -7   1  18     405     623
  -6   1  18    1216     623
  -5   1  18    6289    1071
  -4   1  18    5529     836
  -3   1  18    3219     792
  -2   1  18    -104    1097
 -12   2  18    2343    1052
 -11   2  18      97    2162
 -10   2  18   -1003    1003
  -9   2  18    5467    1395
  -8   2  18    3028    1111
  -7   2  18   15246    1268
  -6   2  18    2645     667
  -5   2  18     248     609
  -4   2  18    -365     770
  -3   2  18     945     744
  -2   2  18     710     705
 -12   3  18    5664    1257
 -11   3  18    2766    1207
 -10   3  18   -1071    1071
  -9   3  18    5027    5090
  -8   3  18    -349     986
  -7   3  18    4915     979
  -6   3  18    1102     838
  -5   3  18    6675    1188
  -4   3  18    3046     678
  -3   3  18   11145     916
 -11   4  18    3622    1257
 -10   4  18    -383     901
  -9   4  18    -728     759
  -8   4  18    1624     834
  -7   4  18    8696    1162
  -6   4  18     941     920
  -5   4  18    3556    1018
  -4   4  18   24753    1728
 -10   5  18   -1325    1325
  -9   5  18    -788     788
  -8   5  18    -347     770
  -7   5  18    -856     856
  -6   5  18     945     961
  -5   5  18     640     939
 -10   1  19    6351    1257
  -9   1  19    -150     697
  -8   1  19    2949     799
  -7   1  19    2533     700
  -6   1  19    7974     874
  -5   1  19    1265     715
 -10   2  19     231    1534
  -9   2  19     139    1035
  -8   2  19    1337    1325
  -7   2  19    6122    1271
  -6   2  19     986     855
  -8   3  19    3638    1306
  -7   3  19     869    1109
;
_shelx_hkl_checksum     69122
_shelx_res_file
;
TITL I         P 21/C       R   0.05
CELL  0.71073 13.87700 11.89990 15.42600 90.00000 116.46300 90.00000
ZERR 4  0.00200  0.00190  0.00400  0.00000  0.00400  0.00000
LATT 1
SYMM -X, Y+ 0.50000, -Z+ 0.50000
SFAC C H F N O S
UNIT 100 92 4 8 16 4
L.S. 5
FMAP 2
PLAN 20
ACTA
BOND $H
HTAB
EQIV $1 -X+1, -Y+2, -Z+1
HTAB N2 O4_$1
EQIV $2 -X+1, Y-1/2, -Z+1/2
HTAB C1 O1_$2
HTAB C4 O3
HTAB C6 O3
HTAB C10 O4
EQIV $3 -X, -Y+2, -Z
HTAB C13 F1_$3
CONF
WGHT    0.048400    1.358900
FVAR      10.02656
S1    6    0.355061    0.595042    0.459220    11.00000    0.03035    0.03190 =
         0.04740    0.00432    0.00461   -0.00235
F1    3    0.075183    1.083700    0.025667    11.00000    0.06454    0.07975 =
         0.04519    0.02383    0.00422   -0.00361
O1    5    0.429013    0.758025    0.296760    11.00000    0.05454    0.05517 =
         0.11142   -0.01259    0.05328   -0.01501
O2    5    0.326092    0.605220    0.241078    11.00000    0.04706    0.03903 =
         0.06512   -0.01057    0.03035    0.00312
O3    5    0.065075    0.611837    0.251494    11.00000    0.03247    0.03507 =
         0.05965   -0.00075    0.00086   -0.00300
O4    5    0.426498    0.859003    0.489898    11.00000    0.04197    0.03794 =
         0.04043    0.00685    0.00128   -0.01100
N1    4    0.181016    0.862963    0.369856    11.00000    0.03704    0.02344 =
         0.03749   -0.00053    0.01842   -0.00134
N2    4    0.398815    1.005470    0.384958    11.00000    0.03953    0.03134 =
         0.04032    0.00026    0.00633   -0.01365
H2    2    0.452635    1.047382    0.422579    11.00000    0.05487
C1    1    0.375838    0.428968    0.205814    11.00000    0.15942    0.05263 =
         0.18799   -0.00487    0.12257    0.02953
AFIX 137
H1A   2    0.422714    0.389811    0.185422    11.00000   -1.50000
H1B   2    0.303185    0.424827    0.155730    11.00000   -1.50000
H1C   2    0.379949    0.394986    0.263807    11.00000   -1.50000
AFIX   0
C2    1    0.409099    0.547609    0.224980    11.00000    0.06757    0.06025 =
         0.09374   -0.00839    0.05267    0.01478
AFIX  23
H2A   2    0.478092    0.553812    0.281688    11.00000   -1.20000
H2B   2    0.415495    0.580083    0.170100    11.00000   -1.20000
AFIX   0
C3    1    0.348609    0.707241    0.279853    11.00000    0.03919    0.03459 =
         0.04802   -0.00096    0.02084   -0.00251
C4    1    0.257337    0.746875    0.299252    11.00000    0.02950    0.02703 =
         0.03299   -0.00332    0.01120   -0.00385
AFIX  13
H4    2    0.192122    0.740734    0.237679    11.00000   -1.20000
AFIX   0
C5    1    0.237531    0.673706    0.373023    11.00000    0.02568    0.02409 =
         0.03654    0.00065    0.00931   -0.00211
C6    1    0.108759    0.734573    0.449353    11.00000    0.05384    0.03946 =
         0.05485    0.00639    0.03363   -0.00067
AFIX  23
H6A   2    0.122550    0.666236    0.487310    11.00000   -1.20000
H6B   2    0.044342    0.723618    0.389013    11.00000   -1.20000
AFIX   0
C7    1    0.093351    0.832968    0.505039    11.00000    0.07133    0.05568 =
         0.06144    0.00203    0.04561    0.00341
AFIX  23
H7A   2    0.029681    0.820321    0.514582    11.00000   -1.20000
H7B   2    0.154832    0.837979    0.568255    11.00000   -1.20000
AFIX   0
C8    1    0.081278    0.942707    0.450759    11.00000    0.07375    0.04435 =
         0.06416   -0.00247    0.04553    0.01023
AFIX  23
H8A   2    0.012855    0.942597    0.393038    11.00000   -1.20000
H8B   2    0.080562    1.004615    0.491373    11.00000   -1.20000
AFIX   0
C9    1    0.171055    0.961072    0.421855    11.00000    0.06470    0.02859 =
         0.05120   -0.00363    0.03327    0.00161
AFIX  23
H9A   2    0.155657    1.027046    0.380896    11.00000   -1.20000
H9B   2    0.238328    0.973676    0.479225    11.00000   -1.20000
AFIX   0
C10   1    0.203455    0.761109    0.429102    11.00000    0.03794    0.02636 =
         0.03470    0.00169    0.01451   -0.00213
AFIX  13
H10   2    0.265972    0.776065    0.491151    11.00000   -1.20000
AFIX   0
C11   1    0.261833    0.868787    0.333037    11.00000    0.03012    0.02515 =
         0.03044   -0.00101    0.01012   -0.00412
C12   1    0.238845    0.958845    0.257581    11.00000    0.03429    0.02636 =
         0.03480   -0.00129    0.01617   -0.00177
C13   1    0.153696    0.973220    0.167079    11.00000    0.03737    0.03966 =
         0.03492    0.00072    0.01412   -0.00347
AFIX  43
H13   2    0.097003    0.922267    0.142091    11.00000   -1.20000
AFIX   0
C14   1    0.156593    1.066699    0.115402    11.00000    0.04318    0.04886 =
         0.03544    0.00857    0.01273    0.00493
C15   1    0.237242    1.144516    0.149258    11.00000    0.05889    0.04201 =
         0.05048    0.01687    0.02588    0.00027
AFIX  43
H15   2    0.234895    1.206437    0.111583    11.00000   -1.20000
AFIX   0
C16   1    0.322767    1.130496    0.240345    11.00000    0.04947    0.03449 =
         0.05338    0.00531    0.02049   -0.00985
AFIX  43
H16   2    0.378788    1.182244    0.265187    11.00000   -1.20000
AFIX   0
C17   1    0.321649    1.037416    0.292453    11.00000    0.03771    0.02976 =
         0.03887    0.00129    0.01614   -0.00313
C18   1    0.373522    0.906683    0.412427    11.00000    0.03506    0.02746 =
         0.03644   -0.00147    0.01169   -0.00644
C19   1    0.149447    0.585428    0.318081    11.00000    0.02797    0.02670 =
         0.04138   -0.00400    0.01257   -0.00346
C20   1    0.182850    0.471953    0.354644    11.00000    0.03469    0.02659 =
         0.04268   -0.00106    0.01799   -0.00185
C21   1    0.119909    0.375795    0.323081    11.00000    0.04682    0.03351 =
         0.05543   -0.00494    0.01979   -0.00788
AFIX  43
H21   2    0.048548    0.380838    0.276673    11.00000   -1.20000
AFIX   0
C22   1    0.163671    0.273839    0.360747    11.00000    0.06965    0.02589 =
         0.07597   -0.00203    0.02462   -0.00975
AFIX  43
H22   2    0.122111    0.209012    0.340410    11.00000   -1.20000
AFIX   0
C23   1    0.270680    0.267352    0.429668    11.00000    0.07576    0.02531 =
         0.07356    0.00671    0.03135    0.00527
AFIX  43
H23   2    0.300157    0.197288    0.453727    11.00000   -1.20000
AFIX   0
C24   1    0.334188    0.361320    0.463303    11.00000    0.04683    0.03766 =
         0.05360    0.00789    0.01864    0.00777
AFIX  43
H24   2    0.405334    0.355646    0.510062    11.00000   -1.20000
AFIX   0
C25   1    0.289009    0.465178    0.425405    11.00000    0.03737    0.02731 =
         0.04161    0.00145    0.01907    0.00036
HKLF 4
REM  I         P 21/C       R   0.05
REM R1 =  0.0438 for    3652 Fo > 4sig(Fo)  and  0.0656 for all    4784 data
REM    303 parameters refined using      0 restraints
END
WGHT      0.0483      1.3647
REM Instructions for potential hydrogen bonds
HTAB N2 O4_$1
HTAB C1 O1_$2
HTAB C4 O3
HTAB C6 O3
HTAB C10 O4
HTAB C13 F1_$3
REM Highest difference peak  0.382,  deepest hole -0.237,  1-sigma level  0.044
Q1    1   0.4838  0.4672  0.3127  11.00000  0.05    0.38
Q2    1   0.2259  0.4732  0.4093  11.00000  0.05    0.31
Q3    1   0.2915  0.6397  0.4095  11.00000  0.05    0.27
Q4    1   0.2410  0.4729  0.3735  11.00000  0.05    0.25
Q5    1   0.2460  0.9076  0.2872  11.00000  0.05    0.25
Q6    1   0.3142  0.5161  0.4422  11.00000  0.05    0.23
Q7    1   0.3143  0.8802  0.3766  11.00000  0.05    0.22
Q8    1   0.4308  0.6224  0.1966  11.00000  0.05    0.22
Q9    1   0.1953  0.6313  0.3503  11.00000  0.05    0.22
Q10   1   0.2722  1.0046  0.2803  11.00000  0.05    0.21
Q11   1   0.2677  0.8042  0.3271  11.00000  0.05    0.20
Q12   1   0.1718  0.4198  0.3312  11.00000  0.05    0.20
Q13   1   0.2589  0.7031  0.3394  11.00000  0.05    0.20
Q14   1   0.1856  1.1099  0.1554  11.00000  0.05    0.20
Q15   1   0.3117  0.4199  0.4414  11.00000  0.05    0.20
Q16   1   0.1639  0.5226  0.3427  11.00000  0.05    0.20
Q17   1   0.2013  0.2794  0.4183  11.00000  0.05    0.19
Q18   1   0.1276  1.0416  0.0267  11.00000  0.05    0.19
Q19   1   0.3404  0.2758  0.4954  11.00000  0.05    0.19
Q20   1   0.2280  0.8773  0.3598  11.00000  0.05    0.18
;
_shelx_res_checksum     68852
_shelxl_version_number     2014/6
