# Supplementary material for: Crystal structure of ethyl 5′′-fluoro-2′′,3-dioxo-6′,7′,8′,8a’-tetra­hydro-2′H,3H,5′H-di­spiro­[benzo[b]thio­phene-2,1′-indol­izine-3′,3′′-indoline]-2′-carboxyl­ate
Source: Acta Crystallogr E Crystallogr Commun. 2015 Feb 7;71(Pt 3):o156–7. doi: 10.1107/S2056989015002121 (PMC4350745; doi:10.1107/S2056989015002121)
Supplement: Supplementary file 2 [file e-71-0o156-Isup2.hkl]

#
# h,k,l, Fc-squared, Fo-squared, sigma(Fo-squared), status flag
#
data_I
_shelx_title ' I         P 21/C       R   0.05'
_shelx_refln_list_code          4
_shelx_F_calc_maximum      257.76
_exptl_crystal_F_000       976.00
_reflns_d_resolution_high  0.7930

loop_
 _space_group_symop_operation_xyz
 'x, y, z'
 '-x, y+1/2, -z+1/2'
 '-x, -y, -z'
 'x, -y-1/2, z-1/2'

_cell_length_a    13.8770
_cell_length_b    11.8999
_cell_length_c    15.4260
_cell_angle_alpha  90.000
_cell_angle_beta  116.463
_cell_angle_gamma  90.000

_shelx_F_squared_multiplier     1.000

loop_
 _refln_index_h
 _refln_index_k
 _refln_index_l
 _refln_F_squared_calc
 _refln_F_squared_meas
 _refln_F_squared_sigma
 _refln_observed_status
   1   0   0          4.82         -0.30         0.30 o
   2   0   0      35038.24      34849.57       285.18 o
   3   0   0        971.99        832.21         9.13 o
   4   0   0      22225.21      22199.94       284.89 o
   5   0   0        107.59         86.54         5.46 o
   6   0   0        319.72        244.48         7.51 o
   7   0   0        656.94        541.72        12.20 o
   8   0   0        302.72        287.00         9.44 o
   9   0   0          3.58         -0.41         5.00 o
  10   0   0       1641.09       1629.61        33.33 o
  11   0   0        128.42        132.37         9.87 o
  12   0   0       1301.70       1235.86        29.43 o
  13   0   0         59.46         85.62         9.24 o
  14   0   0         44.44         49.97         8.58 o
  15   0   0         10.12          9.31         8.23 o
   1   1   0      13891.82      12623.63       307.20 o
   2   1   0        347.50        412.37         3.33 o
   3   1   0       3862.37       4180.63        25.46 o
   4   1   0       1158.18       1138.98        16.40 o
   5   1   0        663.65        833.90        10.58 o
   6   1   0        916.27        928.60        11.30 o
   7   1   0        168.71        202.43         5.46 o
   8   1   0        391.58        363.68         7.73 o
   9   1   0         37.42         26.53         3.45 o
  10   1   0          0.04         -1.07         3.32 o
  11   1   0        436.85        419.15        10.12 o
  12   1   0        479.71        470.33        12.61 o
  13   1   0         26.26         26.61         5.48 o
  14   1   0         21.59         21.66         5.47 o
  15   1   0         21.78         14.04         5.56 o
   0   2   0       5074.94       5258.28        40.85 o
   1   2   0         29.92         42.65         0.94 o
   2   2   0        291.19        294.99         2.68 o
   3   2   0        610.60        556.13         6.30 o
   4   2   0       5343.63       5065.46        41.34 o
   5   2   0         73.38         57.33         3.20 o
   6   2   0       1393.03       1519.75        17.21 o
   7   2   0        118.52        106.18         4.87 o
   8   2   0         63.58         66.73         4.13 o
   9   2   0        884.21        872.30        12.92 o
  10   2   0          0.22         -3.50         3.50 o
  11   2   0         18.88         11.78         4.37 o
  12   2   0         16.47         10.59         4.25 o
  13   2   0        306.12        302.33        10.71 o
  14   2   0          7.07          8.64         4.99 o
  15   2   0          4.03          0.08         5.31 o
   1   3   0        583.88        575.09         4.26 o
   2   3   0        574.16        584.35         4.28 o
   3   3   0        110.36        111.84         2.22 o
   4   3   0          3.36          4.31         1.56 o
   5   3   0       1682.05       1678.98        17.99 o
   6   3   0        942.68        979.15        12.78 o
   7   3   0         44.69         29.76         3.30 o
   8   3   0         28.67         25.58         3.84 o
   9   3   0        879.19        825.26        12.58 o
  10   3   0        463.80        464.31         9.92 o
  11   3   0        459.53        455.90        10.63 o
  12   3   0          9.12         16.60         5.66 o
  13   3   0         74.18         76.08         6.69 o
  14   3   0         17.14         15.14         5.09 o
  15   3   0        112.03        126.80         9.15 o
   0   4   0       2337.81       2239.15        20.93 o
   1   4   0          6.14         13.97         1.14 o
   2   4   0        461.91        542.54         4.99 o
   3   4   0       5926.03       6120.11        38.93 o
   4   4   0       1990.79       2037.79        16.53 o
   5   4   0       1107.71       1215.99        13.53 o
   6   4   0        359.19        318.71         6.54 o
   7   4   0       2391.83       2277.98        24.74 o
   8   4   0          4.45         14.19         3.50 o
   9   4   0        318.99        308.31         8.63 o
  10   4   0        738.16        674.79        12.23 o
  11   4   0          5.16         -1.61         3.98 o
  12   4   0         24.77         26.51         4.79 o
  13   4   0         14.05          9.18         5.02 o
  14   4   0         86.56         82.66         7.70 o
  15   4   0          0.35         -4.06         6.00 o
   1   5   0         95.05         70.83         2.24 o
   2   5   0         59.40         54.02         2.16 o
   3   5   0         72.03         70.01         2.77 o
   4   5   0        105.52        110.74         3.36 o
   5   5   0         35.77         38.06         2.91 o
   6   5   0         50.07         47.03         3.65 o
   7   5   0        304.75        336.27         7.45 o
   8   5   0        452.74        386.32         8.68 o
   9   5   0        284.30        274.33         7.88 o
  10   5   0        445.49        423.72        10.03 o
  11   5   0          3.34          0.89         3.84 o
  12   5   0          4.13         -3.89         3.89 o
  13   5   0          0.68         -2.24         4.71 o
  14   5   0          0.99          9.79         6.03 o
   0   6   0       7277.42       7116.44        66.68 o
   1   6   0          0.91         -0.95         1.47 o
   2   6   0          7.91         10.73         1.90 o
   3   6   0        889.19        893.39         9.38 o
   4   6   0       1711.02       1659.89        16.58 o
   5   6   0        161.85        168.75         5.07 o
   6   6   0        149.33        149.47         5.46 o
   7   6   0        683.49        660.04        10.66 o
   8   6   0         29.53         25.45         3.70 o
   9   6   0          6.60          5.77         3.65 o
  10   6   0        547.61        564.14        11.64 o
  11   6   0        373.42        395.71        10.59 o
  12   6   0          8.34         21.97         5.64 o
  13   6   0         58.74         64.75         7.16 o
  14   6   0        289.50        336.06        13.11 o
   1   7   0       1780.55       1946.98        17.41 o
   2   7   0       3182.17       3168.78        27.27 o
   3   7   0        116.74         98.71         4.14 o
   4   7   0        383.26        349.37         6.82 o
   5   7   0        453.44        416.95         7.73 o
   6   7   0        189.66        163.60         6.14 o
   7   7   0        328.95        309.84         7.83 o
   8   7   0         50.82         43.44         4.94 o
   9   7   0          0.05         -3.17         3.53 o
  10   7   0         84.54         67.00         6.79 o
  11   7   0          1.67         -1.74         4.91 o
  12   7   0        208.16        212.49        12.23 o
  13   7   0        134.59        149.94         9.27 o
   0   8   0       2642.86       2915.77        31.65 o
   1   8   0        188.68        236.72         5.48 o
   2   8   0        279.34        287.57         7.59 o
   3   8   0          8.47          4.24         2.51 o
   4   8   0          6.99          8.60         2.80 o
   5   8   0         15.92         17.93         3.27 o
   6   8   0         69.14         73.29         4.92 o
   7   8   0         76.84         67.72         5.49 o
   8   8   0         85.61         90.58         6.17 o
   9   8   0          8.68         -2.51         4.33 o
  10   8   0          5.12          8.25         5.27 o
  11   8   0          0.06          4.18         5.13 o
  12   8   0         12.75         18.74         6.20 o
  13   8   0        251.33        260.54        13.24 o
   1   9   0        204.44        180.63         5.56 o
   2   9   0       1590.00       1579.29        16.99 o
   3   9   0         15.31         18.59         3.12 o
   4   9   0       1740.52       1649.88        18.07 o
   5   9   0       1863.22       1796.64        19.60 o
   6   9   0         72.24         78.51         5.31 o
   7   9   0        133.69        122.67         8.12 o
   8   9   0        401.18        423.23        13.43 o
   9   9   0        257.37        301.68        12.55 o
  10   9   0          3.58          2.82         6.24 o
  11   9   0         15.39         13.00         6.31 o
  12   9   0          0.97          3.40         7.07 o
   0  10   0        309.19        281.29         8.70 o
   1  10   0        119.45        118.89         5.13 o
   2  10   0        399.14        413.15         8.53 o
   3  10   0       1452.75       1464.66        17.04 o
   4  10   0       1318.00       1341.30        18.66 o
   5  10   0          6.42          7.26         4.30 o
   6  10   0        515.08        535.52        13.15 o
   7  10   0        796.17        825.75        16.63 o
   8  10   0        186.87        179.69        10.36 o
   9  10   0          4.01          2.56         6.09 o
  10  10   0        126.47        133.39         9.96 o
  11  10   0         18.87         12.63         7.87 o
   1  11   0          1.68          3.25         3.43 o
   2  11   0         81.75         78.70         6.21 o
   3  11   0          6.81          2.83         3.87 o
   4  11   0        141.75        144.18         9.33 o
   5  11   0        154.42        183.47         8.99 o
   6  11   0        122.33        120.67         8.76 o
   7  11   0         37.02         43.53         7.25 o
   8  11   0          2.68         15.00         6.82 o
   9  11   0         94.51         98.85        10.30 o
  10  11   0         17.23         30.18         8.46 o
   0  12   0          8.84          5.19         5.76 o
   1  12   0         47.17         50.29         5.60 o
   2  12   0         84.76         74.33         7.23 o
   3  12   0          6.47          4.28         5.37 o
   4  12   0         46.38         32.01         6.40 o
   5  12   0         91.49         82.95         8.04 o
   6  12   0         83.16         84.91         8.39 o
   7  12   0         82.08         84.54         8.53 o
   8  12   0        189.19        196.78        12.70 o
   9  12   0          0.12          3.68         9.00 o
   1  13   0        459.51        468.51        11.71 o
   2  13   0         90.97         84.37         6.61 o
   3  13   0         13.74         21.30         6.32 o
   4  13   0         85.69        106.60         8.74 o
   5  13   0        278.37        319.43        12.96 o
   6  13   0         10.61          9.98         6.92 o
   7  13   0          2.96          7.36         7.50 o
   0  14   0        186.90        224.73        15.04 o
   1  14   0          6.08         13.57         7.43 o
   2  14   0        115.90        117.97         8.78 o
   3  14   0         23.73         19.49         6.73 o
   4  14   0         34.82         43.16         8.81 o
   5  14   0         18.01         16.11         7.92 o
 -16   1   1         15.43          8.75         7.22 o
 -15   1   1         94.16        111.94         7.90 o
 -14   1   1        602.47        611.68        13.68 o
 -13   1   1         69.42         74.21         6.23 o
 -12   1   1         91.28         88.63         6.32 o
 -11   1   1         40.49         40.21         4.70 o
 -10   1   1        752.58        705.30        11.70 o
  -9   1   1        131.71        126.13         5.48 o
  -8   1   1        410.58        352.85         7.18 o
  -7   1   1       1206.86       1198.62        14.74 o
  -6   1   1       1340.45       1421.89        15.83 o
  -5   1   1        962.22       1096.65        11.60 o
  -4   1   1       1840.67       1688.95        11.84 o
  -3   1   1       1318.43       1493.45         9.36 o
  -2   1   1        639.92        698.93         4.36 o
  -1   1   1       1773.56       1659.62        21.02 o
   0   1   1        923.92        972.14        25.50 o
   1   1   1        182.02        136.48         1.62 o
   2   1   1       5599.59       5979.88        35.38 o
   3   1   1       5662.68       5707.59        33.21 o
   4   1   1        263.08        263.85         4.92 o
   5   1   1       2012.43       1980.76        19.15 o
   6   1   1       1604.71       1687.40        17.61 o
   7   1   1        253.77        184.51         5.55 o
   8   1   1          4.36          3.44         2.54 o
   9   1   1         12.72         12.71         3.47 o
  10   1   1        722.41        746.07        12.81 o
  11   1   1         99.45        107.41         6.71 o
  12   1   1         22.15         30.47         5.43 o
  13   1   1        220.12        236.48         9.84 o
  14   1   1         45.96         64.49         7.01 o
  15   1   1          0.22         -0.71         5.27 o
 -15   2   1        128.75        145.44         9.26 o
 -14   2   1         39.06         40.53         6.37 o
 -13   2   1          0.37          6.55         4.41 o
 -12   2   1        264.73        288.75         9.32 o
 -11   2   1        407.74        371.35         9.16 o
 -10   2   1        138.55        138.91         6.36 o
  -9   2   1       3275.28       3154.58        30.60 o
  -8   2   1       1836.92       1847.50        21.09 o
  -7   2   1        622.76        626.44         9.86 o
  -6   2   1       1116.36       1156.58        13.77 o
  -5   2   1       6639.38       6511.09        52.52 o
  -4   2   1          4.92          5.51         1.19 o
  -3   2   1        522.80        567.12         4.28 o
  -2   2   1       4606.48       4711.76        23.47 o
  -1   2   1       9658.19      10279.21        57.42 o
   0   2   1       2807.40       2841.05        15.12 o
   1   2   1       4206.17       4613.78        23.63 o
   2   2   1       4041.43       4010.93        22.27 o
   3   2   1       8780.07       9263.46       112.13 o
   4   2   1        765.24        882.16        10.81 o
   5   2   1        291.97        256.37         6.14 o
   6   2   1          3.00          2.82         3.31 o
   7   2   1        599.67        627.11         9.73 o
   8   2   1          4.41          1.75         2.53 o
   9   2   1        626.50        583.48        10.72 o
  10   2   1        375.02        330.74         9.07 o
  11   2   1        319.68        310.30         9.65 o
  12   2   1         15.20         21.09         4.69 o
  13   2   1        422.88        402.90        11.49 o
  14   2   1         50.32         61.42         6.54 o
  15   2   1         32.92         27.48         6.52 o
 -15   3   1          0.36         -2.88         5.62 o
 -14   3   1         56.18         46.81         6.39 o
 -13   3   1         23.95         22.70         5.24 o
 -12   3   1        296.61        299.26         9.57 o
 -11   3   1          1.06          1.36         4.05 o
 -10   3   1        442.75        449.84        13.25 o
  -9   3   1         17.02         15.57         3.46 o
  -8   3   1       1233.59       1222.62        16.05 o
  -7   3   1        739.54        742.28        11.02 o
  -6   3   1          5.18         -0.97         1.91 o
  -5   3   1        398.71        416.37         6.83 o
  -4   3   1       1668.43       1837.92        13.33 o
  -3   3   1          0.38          1.94         0.84 o
  -2   3   1       1352.37       1602.60         8.85 o
  -1   3   1       1971.95       1955.59        11.81 o
   0   3   1        410.67        369.93         3.06 o
   1   3   1        437.48        467.12         4.74 o
   2   3   1          7.28          2.98         0.94 o
   3   3   1       3817.52       4037.69        28.86 o
   4   3   1        254.29        260.28         6.60 o
   5   3   1        360.69        373.09         7.17 o
   6   3   1          5.81          2.54         2.33 o
   7   3   1        641.78        590.37        10.39 o
   8   3   1        129.97        134.06         5.81 o
   9   3   1        606.96        530.68        10.42 o
  10   3   1          1.19         -3.47         3.47 o
  11   3   1        418.13        386.34        10.17 o
  12   3   1         93.46         97.62         7.04 o
  13   3   1         12.48         13.99         4.97 o
  14   3   1          0.68         -0.51         4.89 o
 -15   4   1        179.49        196.81        10.33 o
 -14   4   1          4.08          6.96         5.12 o
 -13   4   1         40.01         43.33         6.26 o
 -12   4   1        260.94        275.58         9.65 o
 -11   4   1        173.32        175.80         7.96 o
 -10   4   1         99.67        100.75         6.02 o
  -9   4   1        118.98        110.78         5.99 o
  -8   4   1       1021.23       1041.18        14.68 o
  -7   4   1        649.67        669.55        10.62 o
  -6   4   1        475.87        521.89         8.10 o
  -5   4   1       1492.83       1467.43        12.99 o
  -4   4   1       1296.83       1483.32        12.63 o
  -3   4   1          5.31          1.30         1.03 o
  -2   4   1        731.96        802.08         6.17 o
  -1   4   1         10.96          9.40         1.05 o
   0   4   1         41.63         82.78         1.84 o
   1   4   1        118.66         89.09         2.04 o
   2   4   1       6458.56       6433.83        40.65 o
   3   4   1          0.28          1.78         1.37 o
   4   4   1        175.98        244.18         6.03 o
   5   4   1        222.87        208.47         5.24 o
   6   4   1        124.24        144.58         5.34 o
   7   4   1         83.81         98.75         4.86 o
   8   4   1         98.36         93.60         7.36 o
   9   4   1        431.49        425.09         9.62 o
  10   4   1         38.51         46.63         5.00 o
  11   4   1          0.09         -3.84         3.86 o
  12   4   1         70.17         83.55         6.66 o
  13   4   1         16.67         14.67         5.05 o
  14   4   1         76.60         73.97         7.41 o
 -15   5   1          5.25          6.20         6.15 o
 -14   5   1        190.80        217.59        10.73 o
 -13   5   1          3.46         -0.36         5.97 o
 -12   5   1        236.18        191.38         9.14 o
 -11   5   1        125.48        118.39         7.17 o
 -10   5   1        543.93        514.93        10.71 o
  -9   5   1        166.84        139.12         6.07 o
  -8   5   1          9.54         -1.30         2.98 o
  -7   5   1       1258.48       1193.26        14.46 o
  -6   5   1        139.26        130.59         4.51 o
  -5   5   1         38.03         53.77         2.76 o
  -4   5   1       3449.39       3602.88        28.16 o
  -3   5   1        309.85        381.93         5.13 o
  -2   5   1        743.16        894.60         7.85 o
  -1   5   1        374.58        374.46         4.39 o
   0   5   1       1501.52       1482.79        10.91 o
   1   5   1        289.70        276.53         3.93 o
   2   5   1         71.74         98.48         2.76 o
   3   5   1       4927.50       5206.10        48.92 o
   4   5   1        648.83        694.88         9.03 o
   5   5   1        183.69        229.69        12.26 o
   6   5   1        111.76        102.42         4.72 o
   7   5   1        720.81        711.11        11.34 o
   8   5   1         14.43         15.21         3.64 o
   9   5   1         34.46         37.19         4.76 o
  10   5   1         11.36         17.34         4.12 o
  11   5   1          3.41         -3.35         3.75 o
  12   5   1         82.61         62.17         5.96 o
  13   5   1        102.06        120.45         8.52 o
  14   5   1         56.84         73.96         7.91 o
 -14   6   1         40.82         44.20         6.70 o
 -13   6   1          9.12          7.32         4.87 o
 -12   6   1        103.89        117.26         8.38 o
 -11   6   1         19.50         13.47         5.22 o
 -10   6   1        509.72        500.39        10.78 o
  -9   6   1         19.13         13.58         4.69 o
  -8   6   1        239.71        246.89         7.01 o
  -7   6   1          2.72         -2.86         2.86 o
  -6   6   1         67.56         66.79         3.49 o
  -5   6   1         90.15         85.13         5.04 o
  -4   6   1        374.67        435.73         6.57 o
  -3   6   1        284.41        357.92         5.27 o
  -2   6   1         11.85         17.74         1.83 o
  -1   6   1        511.16        465.99         5.87 o
   0   6   1        563.23        613.35         6.66 o
   1   6   1        209.87        175.71         3.86 o
   2   6   1        688.94        770.79         8.45 o
   3   6   1        208.54        161.27         4.61 o
   4   6   1         13.42         32.99         3.15 o
   5   6   1         53.88         43.52         3.82 o
   6   6   1         20.46         30.23         3.57 o
   7   6   1        308.63        281.33         7.56 o
   8   6   1        281.01        283.67         8.45 o
   9   6   1         32.85         44.92         5.00 o
  10   6   1         86.20         89.92         6.38 o
  11   6   1         30.86         26.10         4.90 o
  12   6   1          0.36          2.02         4.96 o
  13   6   1        224.12        256.56        11.66 o
 -14   7   1         48.16         51.11         7.04 o
 -13   7   1        117.42        140.37         9.81 o
 -12   7   1         13.29         13.96         5.59 o
 -11   7   1        282.23        262.21        12.11 o
 -10   7   1          9.25         -0.51         4.32 o
  -9   7   1        249.94        254.64         8.13 o
  -8   7   1         53.16         60.08         4.75 o
  -7   7   1         34.10         29.12         3.79 o
  -6   7   1         92.33         88.11         4.45 o
  -5   7   1        377.08        381.04         7.17 o
  -4   7   1        272.94        266.06         6.30 o
  -3   7   1          0.58         -0.15         1.80 o
  -2   7   1        912.64        912.86         9.29 o
  -1   7   1       1620.25       1652.69        13.92 o
   0   7   1       2045.17       2033.88        16.27 o
   1   7   1       1323.67       1385.96        12.87 o
   2   7   1        264.66        288.94         9.22 o
   3   7   1        145.76        184.17         5.44 o
   4   7   1        658.13        615.02         9.20 o
   5   7   1         69.18         60.82         4.18 o
   6   7   1         12.39         15.24         3.81 o
   7   7   1         68.64         58.62         4.70 o
   8   7   1         29.13         27.36         4.49 o
   9   7   1          6.73          8.26         3.62 o
  10   7   1         87.47         94.77         6.41 o
  11   7   1          5.61          6.47         4.92 o
  12   7   1         55.14         46.49         6.51 o
  13   7   1          0.68          3.86         5.61 o
 -13   8   1         46.40         52.43         7.70 o
 -12   8   1        605.60        652.19        16.21 o
 -11   8   1          0.06          3.91         5.14 o
 -10   8   1        198.78        186.70         9.29 o
  -9   8   1          2.08         -4.94         4.94 o
  -8   8   1        409.58        384.78        12.19 o
  -7   8   1         14.16         -3.26         3.77 o
  -6   8   1        391.04        356.82         7.67 o
  -5   8   1        952.08        912.02        11.96 o
  -4   8   1         10.92          6.83         2.53 o
  -3   8   1         28.64         17.96         2.46 o
  -2   8   1        903.66        865.63         9.39 o
  -1   8   1       2389.11       2361.35        18.96 o
   0   8   1        843.99        863.01        10.27 o
   1   8   1        103.78         91.12         4.23 o
   2   8   1         67.35         59.83         3.70 o
   3   8   1        286.37        317.83         6.79 o
   4   8   1        187.23        165.78         5.87 o
   5   8   1        207.61        187.66         6.59 o
   6   8   1        202.27        190.92         7.64 o
   7   8   1        154.62        143.49         7.02 o
   8   8   1         48.06         46.36         5.35 o
   9   8   1        108.87        145.61         9.52 o
  10   8   1        158.65        146.68         8.89 o
  11   8   1        220.93        220.99        11.01 o
  12   8   1        171.37        205.55        10.61 o
 -12   9   1          3.94         10.93         6.36 o
 -11   9   1        476.16        516.48        16.35 o
 -10   9   1         51.32         66.07         9.38 o
  -9   9   1          1.19         13.68         5.91 o
  -8   9   1        129.45        117.36         8.55 o
  -7   9   1        549.16        582.50        12.39 o
  -6   9   1        184.54        164.24         7.40 o
  -5   9   1         27.85         35.65         4.08 o
  -4   9   1       1775.44       1708.10        18.40 o
  -3   9   1         36.67         39.15         3.52 o
  -2   9   1        203.73        213.95         5.79 o
  -1   9   1         98.19        119.46         4.18 o
   0   9   1        439.84        444.19         7.54 o
   1   9   1        671.51        689.35        10.00 o
   2   9   1        537.10        524.88         8.84 o
   3   9   1         82.47         91.47         4.67 o
   4   9   1         17.06         21.29         3.72 o
   5   9   1        647.59        585.49        10.85 o
   6   9   1         18.98         17.91         4.44 o
   7   9   1         21.98         12.00         4.72 o
   8   9   1         66.33         91.05         8.06 o
   9   9   1        133.20        136.23         9.35 o
  10   9   1        104.23         83.05         8.78 o
  11   9   1          6.60          3.60         7.43 o
  12   9   1          2.45          1.55         7.18 o
 -12  10   1        111.91        129.85        12.26 o
 -11  10   1          0.83          0.46         6.03 o
 -10  10   1         42.42         52.20         7.95 o
  -9  10   1         38.45         26.26         6.45 o
  -8  10   1        122.42        132.65         8.18 o
  -7  10   1        516.50        488.98        11.75 o
  -6  10   1         23.70         28.45         4.78 o
  -5  10   1         97.40        122.05         9.87 o
  -4  10   1         89.88         94.59         6.22 o
  -3  10   1       3396.25       3302.27        34.71 o
  -2  10   1        916.97        854.00        11.56 o
  -1  10   1       1878.61       1826.76        16.71 o
   0  10   1        475.04        454.64         7.47 o
   1  10   1        190.62        184.78         6.32 o
   2  10   1         80.75         77.63         4.88 o
   3  10   1        220.57        240.57         6.98 o
   4  10   1        284.66        286.78         7.80 o
   5  10   1        190.29        180.36         8.57 o
   6  10   1          3.01         13.42         4.75 o
   7  10   1        108.83        115.65         8.64 o
   8  10   1          2.84          8.81         5.82 o
   9  10   1         96.79         93.72         9.78 o
  10  10   1         29.06         29.70         8.37 o
  11  10   1         51.17         45.34        10.32 o
 -11  11   1        317.36        368.76        24.97 o
 -10  11   1        294.22        352.08        29.69 o
  -9  11   1          0.40          8.98         6.44 o
  -8  11   1         23.35         23.68         6.23 o
  -7  11   1        458.37        478.51        12.25 o
  -6  11   1         15.36         17.74         4.72 o
  -5  11   1        159.05        156.34         7.79 o
  -4  11   1         81.14         75.90         5.95 o
  -3  11   1        244.35        243.32         8.68 o
  -2  11   1          0.21         -3.17         3.17 o
  -1  11   1        653.19        631.66        10.21 o
   0  11   1        209.62        203.09         6.63 o
   1  11   1        278.20        268.46         8.50 o
   2  11   1          0.90         -2.99         4.36 o
   3  11   1        230.21        209.68        10.25 o
   4  11   1         13.58         18.30         5.43 o
   5  11   1        121.09        105.92         8.26 o
   6  11   1         63.04         55.75         7.12 o
   7  11   1         38.48         34.64         7.17 o
   8  11   1        128.90        147.01        11.48 o
   9  11   1         85.76        105.85        10.39 o
  10  11   1         24.75         34.85         9.08 o
  -9  12   1         32.85         40.86        10.58 o
  -8  12   1         72.25         98.66        10.54 o
  -7  12   1          8.35          5.33         7.25 o
  -6  12   1         53.04         59.56         6.93 o
  -5  12   1         42.53         46.37         6.52 o
  -4  12   1         44.05         39.23         6.52 o
  -3  12   1        119.05        100.77         7.89 o
  -2  12   1        101.09         96.98         6.55 o
  -1  12   1        466.57        461.08        10.31 o
   0  12   1        224.08        228.12         8.78 o
   1  12   1        760.89        761.55        15.41 o
   2  12   1         60.55         69.01         7.11 o
   3  12   1         64.97         61.19         6.93 o
   4  12   1          1.81         -5.22         5.22 o
   5  12   1         34.92         37.48         6.65 o
   6  12   1         39.19         39.08         7.04 o
   7  12   1        110.82        109.76        10.26 o
   8  12   1          0.36         18.29         7.64 o
  -8  13   1          8.91          9.91         9.86 o
  -7  13   1          0.06          5.06         9.71 o
  -6  13   1         68.60         63.73         9.34 o
  -5  13   1          0.03          9.42         7.00 o
  -4  13   1          0.01         -8.18         9.41 o
  -3  13   1         61.93         68.66         6.34 o
  -2  13   1         37.14         39.43         5.58 o
  -1  13   1          9.59         13.55         4.43 o
   0  13   1         11.25         13.09         4.77 o
   1  13   1         96.49        128.31         7.49 o
   2  13   1          3.69         -5.25         5.25 o
   3  13   1        129.97        126.97         9.23 o
   4  13   1          3.81          0.04         6.72 o
   5  13   1        107.80        136.18        11.19 o
   6  13   1          4.63          0.04         6.21 o
   7  13   1          2.93          6.89         7.51 o
  -5  14   1        176.38        226.97        13.89 o
  -4  14   1         41.85         54.15         7.66 o
  -3  14   1         29.56         30.03         7.23 o
  -2  14   1         50.47         78.91         8.22 o
  -1  14   1        113.06        129.67         9.45 o
   0  14   1          1.54          8.96         6.25 o
   1  14   1         13.63          5.89         5.03 o
   2  14   1          4.59         -4.77         4.77 o
   3  14   1         95.75        110.50         9.14 o
   4  14   1          8.56         21.16         6.92 o
   5  14   1         42.45         33.07        10.28 o
 -16   0   2         20.45         15.10        12.22 o
 -15   0   2         37.81         43.47        10.81 o
 -14   0   2        795.77        808.18        21.72 o
 -13   0   2        235.79        272.52        13.48 o
 -12   0   2       1845.27       1814.12        31.43 o
 -11   0   2       1938.69       1886.29        41.95 o
 -10   0   2        945.09        900.34        18.42 o
  -9   0   2          7.10          0.58         3.79 o
  -8   0   2         23.57         14.18         3.80 o
  -7   0   2       1342.15       1348.70        20.53 o
  -6   0   2       1189.18       1080.86        19.60 o
  -5   0   2         37.02         25.42         2.75 o
  -4   0   2        108.82        144.14         4.03 o
  -3   0   2         34.89         15.86         1.32 o
  -2   0   2       5083.41       4967.63        34.34 o
  -1   0   2      30589.88      29815.08       701.83 o
   0   0   2        608.58        680.78         6.56 o
   1   0   2      66440.22      66087.71       502.44 o
   2   0   2       1167.87       1061.47        10.33 o
   3   0   2          7.34          3.31         1.70 o
   4   0   2       3247.92       3423.30        41.86 o
   5   0   2        647.65        592.20        12.12 o
   6   0   2          3.63         12.87         8.71 o
   7   0   2        894.29        779.36        15.93 o
   8   0   2         65.07         48.58         5.99 o
   9   0   2         66.24         63.19         7.43 o
  10   0   2         20.10          2.05         6.80 o
  11   0   2        918.23        858.60        20.96 o
  12   0   2         59.38         58.36         8.21 o
  13   0   2        113.49         85.84         9.82 o
  14   0   2         97.91        111.39        11.66 o
 -16   1   2         23.75         15.59         6.06 o
 -15   1   2          8.61         14.98         6.16 o
 -14   1   2         62.40         79.40         6.58 o
 -13   1   2         82.44         73.49         6.14 o
 -12   1   2        340.14        335.41         9.56 o
 -11   1   2        912.73        885.66        13.77 o
 -10   1   2        110.31        101.04         5.64 o
  -9   1   2        115.19         90.71         4.69 o
  -8   1   2         97.85         91.98         4.45 o
  -7   1   2       1733.39       1624.25        17.92 o
  -6   1   2        364.01        456.39         6.81 o
  -5   1   2         15.02          7.44         1.53 o
  -4   1   2         21.28         19.28         1.07 o
  -3   1   2       1336.56       1228.92         7.58 o
  -2   1   2        170.08        138.51         1.42 o
  -1   1   2        385.03        347.85         3.95 o
   0   1   2      14863.36      15036.09        78.52 o
   1   1   2          2.92         -0.75         0.75 o
   2   1   2       3463.66       3670.78        21.96 o
   3   1   2       1716.83       1720.87        15.25 o
   4   1   2       1101.09       1258.85        13.33 o
   5   1   2       4566.13       4635.65        39.65 o
   6   1   2        641.10        636.11        10.44 o
   7   1   2        222.28        210.32         6.21 o
   8   1   2        550.89        523.77         9.77 o
   9   1   2         19.17         19.73         3.86 o
  10   1   2        382.12        392.32         9.85 o
  11   1   2         77.03         85.55         6.40 o
  12   1   2         30.51         37.11         7.60 o
  13   1   2          8.84          4.01         4.88 o
  14   1   2          3.07         -3.78         5.60 o
 -16   2   2          1.14          9.77         5.99 o
 -15   2   2          1.54         -1.97         5.36 o
 -14   2   2        109.01         94.44         6.76 o
 -13   2   2         62.16         52.44         5.40 o
 -12   2   2          8.43         -2.18         4.65 o
 -11   2   2         49.84         31.59         4.36 o
 -10   2   2         32.66         27.77         3.67 o
  -9   2   2          4.05         14.00         3.78 o
  -8   2   2          0.33          0.92         2.49 o
  -7   2   2        367.91        363.21         9.05 o
  -6   2   2        607.77        625.84         8.34 o
  -5   2   2        498.04        493.33         6.00 o
  -4   2   2        592.54        608.95         5.35 o
  -3   2   2        173.83        173.77         1.95 o
  -2   2   2       4233.56       4421.97        23.19 o
  -1   2   2        198.17        231.76         2.20 o
   0   2   2        184.15        289.15         2.59 o
   1   2   2       1849.30       1794.57        11.11 o
   2   2   2        392.47        450.92         5.06 o
   3   2   2        985.14       1050.95        11.24 o
   4   2   2         50.82         32.94         2.63 o
   5   2   2        157.31        137.26         4.78 o
   6   2   2        143.34        134.70         5.06 o
   7   2   2         42.12         33.42         3.38 o
   8   2   2          3.35         -1.02         6.46 o
   9   2   2        214.19        196.67         7.47 o
  10   2   2        345.11        327.50         9.13 o
  11   2   2        651.03        657.27        13.92 o
  12   2   2          0.14          3.20         4.98 o
  13   2   2         39.78         38.97         6.33 o
  14   2   2         47.54         50.50         6.77 o
 -16   3   2        177.89        158.31        10.40 o
 -15   3   2          2.39          1.31         5.20 o
 -14   3   2         33.26         38.27         6.03 o
 -13   3   2          1.23          6.39         4.24 o
 -12   3   2       1449.85       1460.91        19.59 o
 -11   3   2         81.31        101.19         6.25 o
 -10   3   2        658.02        637.87        12.56 o
  -9   3   2          0.89          3.02         3.03 o
  -8   3   2         49.31         53.13         4.14 o
  -7   3   2        478.41        406.24         7.45 o
  -6   3   2       1947.20       1846.74        18.02 o
  -5   3   2        572.23        534.36         6.46 o
  -4   3   2       2646.79       2763.09        18.50 o
  -3   3   2         60.64         72.78         2.35 o
  -2   3   2      20429.59      20939.99       109.55 o
  -1   3   2       1398.53       1457.30         9.42 o
   0   3   2       2783.04       2733.33        14.69 o
   1   3   2         48.78         33.48         1.38 o
   2   3   2       7784.85       8061.33        49.92 o
   3   3   2          0.03         -0.69         1.48 o
   4   3   2         91.45        125.99         4.23 o
   5   3   2       1950.51       2007.79        22.50 o
   6   3   2        127.38        143.26         5.28 o
   7   3   2         47.30         58.27         5.04 o
   8   3   2        463.08        447.59         9.42 o
   9   3   2       1815.17       1810.61        21.64 o
  10   3   2        477.36        450.63        11.34 o
  11   3   2        289.91        305.06        10.75 o
  12   3   2        410.14        454.60        14.68 o
  13   3   2         90.31         97.03         7.41 o
  14   3   2         88.45         93.85         7.90 o
 -15   4   2        156.27        157.22         9.40 o
 -14   4   2         88.17         96.26         7.61 o
 -13   4   2         11.79          5.72         4.56 o
 -12   4   2         49.33         54.73         5.90 o
 -11   4   2        316.76        325.93         9.66 o
 -10   4   2        278.37        269.32         8.22 o
  -9   4   2        215.07        213.18         7.08 o
  -8   4   2        314.04        275.50         7.45 o
  -7   4   2         17.68         18.34         2.94 o
  -6   4   2        131.80        140.00         4.41 o
  -5   4   2       6930.08       7171.04        49.40 o
  -4   4   2       2032.11       2190.70        15.43 o
  -3   4   2          6.96          3.98         1.02 o
  -2   4   2        582.70        598.81         5.18 o
  -1   4   2       1311.14       1315.83         8.96 o
   0   4   2        331.30        297.13         3.43 o
   1   4   2       9554.78      10341.89        58.94 o
   2   4   2        494.67        555.25         6.69 o
   3   4   2        242.97        207.72         4.25 o
   4   4   2        200.72        186.96         4.89 o
   5   4   2         43.53         39.51         3.17 o
   6   4   2          0.15         -2.23         2.23 o
   7   4   2          9.33          2.67         2.86 o
   8   4   2          0.01         -3.07         3.07 o
   9   4   2       1034.32        918.77        14.54 o
  10   4   2        388.81        362.17        10.00 o
  11   4   2         14.95         18.06         4.84 o
  12   4   2        194.57        208.95         9.50 o
  13   4   2        212.27        193.20         9.47 o
  14   4   2         69.90         78.49         7.94 o
 -15   5   2          2.97          8.26         5.65 o
 -14   5   2         14.11          9.94         5.73 o
 -13   5   2         12.30         13.32         5.07 o
 -12   5   2          9.89         19.83         5.33 o
 -11   5   2         90.15         83.01         6.06 o
 -10   5   2        224.38        234.32         8.32 o
  -9   5   2        263.02        255.82         7.10 o
  -8   5   2        280.27        281.60         8.16 o
  -7   5   2        210.92        265.80         5.29 o
  -6   5   2        824.43        786.56         8.90 o
  -5   5   2       3056.51       3067.34        23.48 o
  -4   5   2         36.18         68.42         2.77 o
  -3   5   2        108.20         83.11         2.30 o
  -2   5   2       3913.57       4182.90        27.27 o
  -1   5   2        265.20        294.72         3.89 o
   0   5   2        125.06        177.64         3.45 o
   1   5   2       1113.99       1236.12        10.93 o
   2   5   2        833.86        951.47         9.88 o
   3   5   2        269.93        257.08         6.04 o
   4   5   2       3224.31       3337.43        30.46 o
   5   5   2        824.15        854.72        11.73 o
   6   5   2        367.12        343.05         7.63 o
   7   5   2        672.13        636.04        10.94 o
   8   5   2        383.10        417.87         9.31 o
   9   5   2        114.88        110.84         5.98 o
  10   5   2         44.06         40.67         4.85 o
  11   5   2         90.45         76.17         5.96 o
  12   5   2         30.11         36.01         5.27 o
  13   5   2          1.62          7.40         5.52 o
 -15   6   2         94.38         85.45         8.89 o
 -14   6   2         41.32         49.97         6.99 o
 -13   6   2         74.45         59.17         6.99 o
 -12   6   2        473.51        452.96        12.73 o
 -11   6   2        442.32        451.74        12.26 o
 -10   6   2          2.46         -1.26         3.36 o
  -9   6   2        402.77        380.64         8.61 o
  -8   6   2        806.22        748.25        12.32 o
  -7   6   2       1270.73       1186.47        13.09 o
  -6   6   2        333.47        298.56         5.49 o
  -5   6   2         53.99         64.43         3.23 o
  -4   6   2        245.28        270.24         5.00 o
  -3   6   2        151.55        128.29         5.52 o
  -2   6   2        213.26        221.30         3.85 o
  -1   6   2          0.53         -0.90         1.39 o
   0   6   2         38.37         51.99         2.47 o
   1   6   2        848.18        779.01         8.34 o
   2   6   2        205.38        213.19         6.86 o
   3   6   2        301.14        267.82         6.11 o
   4   6   2         38.77         43.59         3.66 o
   5   6   2        115.00        105.67         4.98 o
   6   6   2        220.33        202.79         6.77 o
   7   6   2       1188.92       1189.46        16.03 o
   8   6   2         36.85         37.55         4.62 o
   9   6   2        264.45        243.63         8.20 o
  10   6   2         57.78         52.30         5.13 o
  11   6   2        119.83        109.00         6.86 o
  12   6   2          0.77         -3.75         5.68 o
  13   6   2        210.13        223.10        11.25 o
 -14   7   2         37.51         41.04         8.94 o
 -13   7   2        245.09        244.11        11.73 o
 -12   7   2         30.57         30.46         6.20 o
 -11   7   2        523.10        570.29        21.30 o
 -10   7   2          2.07          0.47         4.09 o
  -9   7   2        228.59        219.47         8.65 o
  -8   7   2        185.45        170.46         6.22 o
  -7   7   2        264.23        273.64         6.66 o
  -6   7   2        788.43        768.92        10.07 o
  -5   7   2        583.52        544.41         7.96 o
  -4   7   2       1340.24       1286.42        12.27 o
  -3   7   2         28.39         27.16         2.41 o
  -2   7   2       1373.30       1402.25        12.35 o
  -1   7   2        358.86        357.35         5.27 o
   0   7   2       1941.72       2118.67        17.50 o
   1   7   2        240.89        267.75         4.96 o
   2   7   2        371.42        319.30         6.22 o
   3   7   2        316.10        310.24         6.79 o
   4   7   2         13.00          8.73         3.17 o
   5   7   2       1240.40       1203.85        21.17 o
   6   7   2         24.37         18.62         3.94 o
   7   7   2         55.72         42.32         4.76 o
   8   7   2         47.82         39.53         4.97 o
   9   7   2        636.43        619.62        12.63 o
  10   7   2         13.52          8.58         4.16 o
  11   7   2          1.18         -1.02         4.86 o
  12   7   2        167.65        202.85        10.46 o
 -13   8   2         68.53         79.86         7.93 o
 -12   8   2        185.70        212.78        10.47 o
 -11   8   2         29.91         30.42         5.69 o
 -10   8   2        120.85        121.53         8.38 o
  -9   8   2        115.10         98.12         7.86 o
  -8   8   2         17.18          7.65         4.92 o
  -7   8   2         54.77         40.65         4.28 o
  -6   8   2         74.24         66.63         4.13 o
  -5   8   2        713.73        698.33        10.07 o
  -4   8   2        144.57        123.28         4.21 o
  -3   8   2        140.36        135.21         4.03 o
  -2   8   2         26.07         31.21         2.57 o
  -1   8   2       3126.90       3209.20        23.92 o
   0   8   2        211.92        225.83         4.80 o
   1   8   2          9.30         10.05         3.06 o
   2   8   2          7.02          2.71         2.41 o
   3   8   2         62.73         68.52         4.12 o
   4   8   2        490.10        490.46         9.42 o
   5   8   2        314.94        306.18         8.60 o
   6   8   2         28.58         20.66         5.14 o
   7   8   2          4.69         -0.07         4.70 o
   8   8   2        309.96        312.71         9.87 o
   9   8   2          2.50          6.98         5.83 o
  10   8   2          1.99         -4.13         5.38 o
  11   8   2          1.03         -1.09         5.22 o
  12   8   2         27.12         33.59         6.85 o
 -13   9   2          3.37         -6.65         7.66 o
 -12   9   2         21.05         36.59         7.32 o
 -11   9   2         24.56         42.66         7.94 o
 -10   9   2        422.28        449.11        14.55 o
  -9   9   2        270.17        276.64        11.57 o
  -8   9   2         57.20         71.03         5.81 o
  -7   9   2        366.76        386.93         9.98 o
  -6   9   2       1242.28       1237.24        17.89 o
  -5   9   2         22.58         22.20         4.14 o
  -4   9   2        687.92        715.55        10.59 o
  -3   9   2         58.43         58.71         3.95 o
  -2   9   2        861.73        823.73        10.55 o
  -1   9   2          9.05          7.31         2.53 o
   0   9   2        464.43        465.94         8.09 o
   1   9   2        175.61        166.06         5.58 o
   2   9   2        600.88        568.15         9.30 o
   3   9   2        691.95        645.21        10.23 o
   4   9   2       1114.97        992.67        14.29 o
   5   9   2         26.15         14.28         4.20 o
   6   9   2         62.93         46.92         5.46 o
   7   9   2         67.94         62.59         6.24 o
   8   9   2         58.81         71.61         8.01 o
   9   9   2        599.64        617.23        16.95 o
  10   9   2         15.64          3.09         6.66 o
  11   9   2         18.74          5.04         6.95 o
 -12  10   2         32.45         25.76         8.58 o
 -11  10   2         20.07          2.49         7.70 o
 -10  10   2        117.82        133.61         9.51 o
  -9  10   2        240.69        251.01        11.96 o
  -8  10   2        391.37        414.18        11.41 o
  -7  10   2         17.06         20.84         4.91 o
  -6  10   2        242.58        234.03         8.83 o
  -5  10   2        923.04        938.56        15.35 o
  -4  10   2          0.12          1.93         3.90 o
  -3  10   2         23.10         17.06         4.23 o
  -2  10   2        115.56        120.93         5.28 o
  -1  10   2        191.24        201.40         6.30 o
   0  10   2         17.02         10.46         3.67 o
   1  10   2        540.44        493.51         9.15 o
   2  10   2        793.08        777.84        11.73 o
   3  10   2        819.67        815.94        12.17 o
   4  10   2          8.00         -2.75         3.76 o
   5  10   2         18.28         27.70         5.02 o
   6  10   2        108.60        122.31         9.72 o
   7  10   2        292.68        323.91        14.20 o
   8  10   2        188.87        203.23        12.62 o
   9  10   2        150.48        179.95        12.58 o
  10  10   2         61.50         80.86        11.82 o
 -11  11   2          0.02         13.97         8.67 o
 -10  11   2          3.63          6.69         7.37 o
  -9  11   2         51.68         36.01         7.33 o
  -8  11   2         27.02         36.34         6.66 o
  -7  11   2         30.76         27.14         5.04 o
  -6  11   2         19.22         22.63         4.87 o
  -5  11   2         45.76         43.12         6.06 o
  -4  11   2         26.47         21.50         4.67 o
  -3  11   2         46.35         37.92         5.31 o
  -2  11   2         16.39          6.94         3.26 o
  -1  11   2        127.60        130.40         6.04 o
   0  11   2        647.77        662.30        11.81 o
   1  11   2         12.22          6.87         4.12 o
   2  11   2        197.03        192.31         8.03 o
   3  11   2        347.48        327.35        11.30 o
   4  11   2         88.94         80.68         7.27 o
   5  11   2          1.83          3.94         4.91 o
   6  11   2         14.55         10.26         6.80 o
   7  11   2         22.41         15.70         7.05 o
   8  11   2          6.31          0.07         6.81 o
   9  11   2          3.29         12.44         8.04 o
 -10  12   2         55.36         46.06        21.16 o
  -9  12   2          0.01         -2.68         6.42 o
  -8  12   2         39.07         45.26         8.95 o
  -7  12   2         60.25         63.50         9.31 o
  -6  12   2         46.56         44.19         8.29 o
  -5  12   2         56.22         41.16         8.19 o
  -4  12   2         34.54         22.65         5.34 o
  -3  12   2         91.01         83.24         6.87 o
  -2  12   2         84.00         91.31         5.77 o
  -1  12   2          0.79          5.13         4.12 o
   0  12   2        527.34        537.80        11.97 o
   1  12   2          0.39         -3.89         5.59 o
   2  12   2        282.74        265.70        11.21 o
   3  12   2        324.96        313.24        11.90 o
   4  12   2        194.57        199.05        12.62 o
   5  12   2          0.98         -0.33         5.49 o
   6  12   2        134.72        115.08        10.30 o
   7  12   2        681.74        702.26        20.73 o
   8  12   2          0.00         -1.82         8.31 o
  -8  13   2         14.48         13.71         7.71 o
  -7  13   2         42.80         45.48         9.15 o
  -6  13   2        158.59        177.51        12.18 o
  -5  13   2        231.04        266.46        14.23 o
  -4  13   2          0.40          6.12         6.16 o
  -3  13   2         75.50         68.72         7.42 o
  -2  13   2         93.54         96.83         7.66 o
  -1  13   2          3.72         -4.05         4.05 o
   0  13   2          8.16          6.53         4.55 o
   1  13   2        122.63        119.54         7.31 o
   2  13   2        187.02        231.00        11.15 o
   3  13   2         59.02         65.61         7.47 o
   4  13   2         90.25        107.67         8.99 o
   5  13   2        159.68        180.57        11.00 o
   6  13   2        214.36        246.64        16.01 o
  -6  14   2         39.35         39.34        10.88 o
  -5  14   2          6.26          5.60         7.13 o
  -4  14   2         45.56         30.36         7.37 o
  -3  14   2         81.65         77.47         8.92 o
  -2  14   2          2.70         11.30         6.58 o
  -1  14   2        103.89        109.71         8.41 o
   0  14   2         24.51         26.56         5.99 o
   1  14   2         80.89         98.53         8.09 o
   2  14   2         12.98          8.44         6.52 o
   3  14   2         64.61         76.73         9.87 o
   4  14   2         16.35         11.79         7.79 o
 -16   1   3         93.85        112.15        11.20 o
 -15   1   3         11.26          6.98         6.11 o
 -14   1   3          0.10         -4.15         4.15 o
 -13   1   3         25.96         23.33         5.66 o
 -12   1   3        324.54        334.77         8.86 o
 -11   1   3         60.07         53.19         4.61 o
 -10   1   3        247.19        236.62         6.67 o
  -9   1   3        600.20        522.99        11.65 o
  -8   1   3        883.71        882.53        13.69 o
  -7   1   3       2011.18       1896.11        18.56 o
  -6   1   3        672.48        628.68         8.02 o
  -5   1   3         19.96         27.98         2.02 o
  -4   1   3       2803.37       3008.03        18.16 o
  -3   1   3      65249.14      67657.17       353.43 o
  -2   1   3       2636.25       2483.87        13.25 o
  -1   1   3       3418.18       3454.72        19.20 o
   0   1   3         64.80         25.87         0.96 o
   1   1   3       9922.48       9336.38        49.47 o
   2   1   3       2001.14       2121.14        15.44 o
   3   1   3         67.79         85.82         3.49 o
   4   1   3        252.10        298.40         7.69 o
   5   1   3        156.65        171.76         5.15 o
   6   1   3        178.47        242.94         6.21 o
   7   1   3        933.35        893.55        12.86 o
   8   1   3        342.09        313.02         8.23 o
   9   1   3        378.36        342.32         9.18 o
  10   1   3        148.66        145.60         7.35 o
  11   1   3        125.38        110.03         7.33 o
  12   1   3        131.74        115.16         7.59 o
  13   1   3        133.20        122.62         8.19 o
  14   1   3          0.90          8.01         5.65 o
 -16   2   3        190.14        202.08        10.65 o
 -15   2   3        285.96        292.67        11.34 o
 -14   2   3          0.24          3.00         4.12 o
 -13   2   3         25.95         12.09         4.22 o
 -12   2   3        157.92        139.68         6.71 o
 -11   2   3        226.26        218.35         7.67 o
 -10   2   3        636.42        594.59        11.05 o
  -9   2   3       1380.23       1355.83        17.10 o
  -8   2   3       2673.55       2769.90        32.83 o
  -7   2   3         34.54         30.05         2.54 o
  -6   2   3        283.91        371.04         5.36 o
  -5   2   3         89.79         85.46         2.51 o
  -4   2   3         43.84         45.57         1.49 o
  -3   2   3      11719.60      12373.10        61.55 o
  -2   2   3         16.90         18.17         1.69 o
  -1   2   3        705.01        747.54         4.91 o
   0   2   3       4248.70       4528.69        25.49 o
   1   2   3        126.67        152.74         2.61 o
   2   2   3        225.25        200.62         3.43 o
   3   2   3        570.49        502.57         6.48 o
   4   2   3        469.21        600.66         8.57 o
   5   2   3       2108.98       2059.04        20.80 o
   6   2   3        940.10        904.19        12.30 o
   7   2   3         39.49         39.07         3.59 o
   8   2   3       1669.30       1592.83        19.43 o
   9   2   3        181.64        190.78         7.89 o
  10   2   3         11.72         29.85         4.99 o
  11   2   3          5.26         17.77         4.92 o
  12   2   3        359.29        355.78        11.31 o
  13   2   3          1.57          5.80         5.60 o
  14   2   3        138.12        143.14        10.68 o
 -16   3   3          2.28         15.69         9.04 o
 -15   3   3          1.90         -4.22         4.85 o
 -14   3   3          1.80         -0.55         4.52 o
 -13   3   3        235.38        217.60         8.72 o
 -12   3   3         27.08         29.11         4.95 o
 -11   3   3        381.78        342.73         9.29 o
 -10   3   3        123.24        109.93         5.85 o
  -9   3   3        614.94        632.59        10.72 o
  -8   3   3        414.50        480.49         8.77 o
  -7   3   3        216.41        253.14         5.34 o
  -6   3   3       2590.19       2588.08        21.05 o
  -5   3   3        230.97        216.43         3.35 o
  -4   3   3        371.20        381.84         3.91 o
  -3   3   3       3423.96       3755.83        23.61 o
  -2   3   3         88.78         88.66         1.53 o
  -1   3   3        514.89        455.63         3.88 o
   0   3   3        747.88        697.04         5.92 o
   1   3   3        463.59        392.68         4.88 o
   2   3   3       1010.51       1048.48        10.71 o
   3   3   3        135.38        112.48         3.70 o
   4   3   3        379.04        374.07         6.43 o
   5   3   3        201.09        176.46         5.05 o
   6   3   3       1184.97       1220.51        15.03 o
   7   3   3        274.80        244.51         7.06 o
   8   3   3          0.01         -3.08         3.08 o
   9   3   3        100.76         98.48         6.03 o
  10   3   3          4.07         10.00         4.17 o
  11   3   3        197.67        211.57        10.10 o
  12   3   3          3.23          3.39         4.63 o
  13   3   3          1.07          3.80         5.28 o
 -16   4   3        163.34        172.28        10.99 o
 -15   4   3          0.42          6.08         5.03 o
 -14   4   3         10.11         14.47         5.00 o
 -13   4   3         93.23         94.73         7.52 o
 -12   4   3        269.98        263.96         9.13 o
 -11   4   3         88.35         78.79         5.62 o
 -10   4   3        224.52        200.08         7.44 o
  -9   4   3        232.54        228.89         6.92 o
  -8   4   3          3.51          3.76         2.33 o
  -7   4   3        494.78        515.69         7.33 o
  -6   4   3       1193.51       1231.16        11.32 o
  -5   4   3        218.24        262.11         3.64 o
  -4   4   3        408.31        368.86         4.28 o
  -3   4   3          0.94          0.86         0.71 o
  -2   4   3       3471.68       3360.21        23.49 o
  -1   4   3        340.41        408.00         4.39 o
   0   4   3        118.90        113.95         2.55 o
   1   4   3        233.90        242.59         4.08 o
   2   4   3       1353.48       1429.62        13.80 o
   3   4   3         74.37         46.61         2.78 o
   4   4   3         10.14         -0.60         2.15 o
   5   4   3        253.30        252.84         7.11 o
   6   4   3          6.78          4.28         2.37 o
   7   4   3        127.13        132.20         5.80 o
   8   4   3        640.38        623.27        11.04 o
   9   4   3         25.37         15.25         3.89 o
  10   4   3        314.82        344.80         9.14 o
  11   4   3         99.76         89.06         6.34 o
  12   4   3        158.58        171.07         9.06 o
  13   4   3         14.58         30.78         5.86 o
 -15   5   3        192.54        201.36        10.40 o
 -14   5   3        192.47        212.76        10.06 o
 -13   5   3         22.43         17.40         5.78 o
 -12   5   3        108.81        117.89         7.45 o
 -11   5   3        506.49        498.80        11.35 o
 -10   5   3        661.28        655.63        12.12 o
  -9   5   3        235.16        222.80         6.57 o
  -8   5   3        162.04        154.65         5.94 o
  -7   5   3       1666.76       1633.35        14.89 o
  -6   5   3         29.43         35.74         2.41 o
  -5   5   3       1221.14       1195.06        10.92 o
  -4   5   3        220.03        262.10         3.92 o
  -3   5   3       1362.88       1291.99        10.07 o
  -2   5   3        465.28        454.28         6.48 o
  -1   5   3        826.09        992.18         8.82 o
   0   5   3       2896.11       2977.89        21.02 o
   1   5   3        670.78        834.02         8.90 o
   2   5   3       4532.09       4652.36        37.30 o
   3   5   3        316.71        316.87         7.64 o
   4   5   3        416.92        379.73         7.41 o
   5   5   3        678.29        654.68        10.40 o
   6   5   3        756.97        724.20        11.50 o
   7   5   3       1132.84       1142.49        18.13 o
   8   5   3         89.28         84.42         5.43 o
   9   5   3        185.78        172.41         7.83 o
  10   5   3        189.70        198.58         8.25 o
  11   5   3        375.52        363.11        10.69 o
  12   5   3        339.40        389.25        17.33 o
  13   5   3         63.22         52.88         6.34 o
 -15   6   3          8.48         10.40         6.03 o
 -14   6   3         65.49         71.52         7.47 o
 -13   6   3        103.13        103.95         8.00 o
 -12   6   3          5.45          9.33         5.30 o
 -11   6   3        208.32        220.03        11.55 o
 -10   6   3          5.70          3.77         3.83 o
  -9   6   3        127.64        120.59         5.59 o
  -8   6   3         97.81         89.73         4.17 o
  -7   6   3          1.01          5.19         2.13 o
  -6   6   3         89.48         81.59         3.48 o
  -5   6   3         87.28         93.90         3.39 o
  -4   6   3        917.16        956.98         9.58 o
  -3   6   3        537.17        542.92         5.78 o
  -2   6   3         25.17         41.64         3.48 o
  -1   6   3       1165.05       1380.65        11.29 o
   0   6   3          0.08         -0.03         1.49 o
   1   6   3       1743.74       1832.26        16.26 o
   2   6   3        203.93        213.20         4.72 o
   3   6   3        240.04        253.47         6.52 o
   4   6   3        699.45        767.06        12.04 o
   5   6   3        115.68        122.09         5.52 o
   6   6   3         60.28         59.05         4.68 o
   7   6   3         96.37         95.54         5.85 o
   8   6   3        165.27        164.45         6.83 o
   9   6   3        337.43        337.13         9.01 o
  10   6   3         61.99         76.96         6.27 o
  11   6   3        174.19        198.24         8.78 o
  12   6   3         49.26         56.85         6.07 o
 -14   7   3         78.72         68.99         7.65 o
 -13   7   3          8.23         25.97         6.19 o
 -12   7   3        118.05        127.62         8.18 o
 -11   7   3         28.39         22.21         5.14 o
 -10   7   3         23.32         16.82         4.55 o
  -9   7   3        227.28        211.31         7.78 o
  -8   7   3         26.44         18.79         3.26 o
  -7   7   3         17.61         14.86         2.98 o
  -6   7   3        817.24        785.43         9.84 o
  -5   7   3        187.82        212.28         4.86 o
  -4   7   3         39.07         71.92         4.70 o
  -3   7   3        150.69        120.47         3.35 o
  -2   7   3        449.49        457.08         5.82 o
  -1   7   3         23.23         11.20         1.90 o
   0   7   3        175.35        125.99         3.54 o
   1   7   3        157.01        141.58         4.00 o
   2   7   3        309.20        299.82         5.85 o
   3   7   3        115.32        107.59         5.25 o
   4   7   3        319.52        308.43         7.93 o
   5   7   3         41.12         41.34         4.53 o
   6   7   3        276.09        236.23         8.30 o
   7   7   3        326.69        327.47         8.87 o
   8   7   3         55.94         60.16         5.16 o
   9   7   3        240.00        224.85         8.51 o
  10   7   3          2.11         -3.91         3.91 o
  11   7   3          2.12          0.47         4.74 o
  12   7   3          0.37          7.61         6.03 o
 -14   8   3         57.38         57.70        10.25 o
 -13   8   3        170.42        177.53        10.08 o
 -12   8   3         34.39         60.22         7.10 o
 -11   8   3         13.72         17.13         5.10 o
 -10   8   3        193.42        165.68         8.32 o
  -9   8   3         39.95         39.13         5.27 o
  -8   8   3        450.18        402.51        10.25 o
  -7   8   3         29.63         30.62         4.40 o
  -6   8   3        162.30        139.76         5.69 o
  -5   8   3        519.30        490.40         8.00 o
  -4   8   3        193.80        207.82         4.62 o
  -3   8   3        775.93        722.89         8.24 o
  -2   8   3        493.19        466.90         5.85 o
  -1   8   3         48.16         55.28         3.10 o
   0   8   3        114.83        112.60         4.54 o
   1   8   3        434.29        394.27         6.39 o
   2   8   3       1008.23        974.44        13.01 o
   3   8   3        165.17        158.32         6.16 o
   4   8   3        608.49        592.58        11.50 o
   5   8   3        201.01        217.70         8.13 o
   6   8   3        212.98        196.14         8.30 o
   7   8   3          1.01         -0.25         4.44 o
   8   8   3          0.79          1.34         4.59 o
   9   8   3         21.42         13.13         4.69 o
  10   8   3         13.33         19.48         5.94 o
  11   8   3        197.42        209.32        11.09 o
 -13   9   3          0.48          3.31         7.82 o
 -12   9   3         59.46         57.97         9.30 o
 -11   9   3         85.84         91.97         8.93 o
 -10   9   3          0.14          8.38         5.76 o
  -9   9   3          0.04          4.10         4.37 o
  -8   9   3          1.11         -4.01         4.01 o
  -7   9   3        127.51        117.93         6.53 o
  -6   9   3          0.02          9.50         5.24 o
  -5   9   3        177.83        181.78         7.07 o
  -4   9   3         90.89         95.84         5.22 o
  -3   9   3          4.23          0.21         2.69 o
  -2   9   3         29.46         32.73         2.82 o
  -1   9   3          1.54         -2.39         2.39 o
   0   9   3        297.21        285.07         6.57 o
   1   9   3        133.48        158.22         5.61 o
   2   9   3          0.76          0.21         2.96 o
   3   9   3        217.91        209.13         7.21 o
   4   9   3         98.39        103.58         6.38 o
   5   9   3        117.85        112.90         6.64 o
   6   9   3        236.30        245.84        11.55 o
   7   9   3         46.54         51.23         6.04 o
   8   9   3         64.39         78.10        10.32 o
   9   9   3         56.52         69.79         9.64 o
  10   9   3         70.70         90.28         9.17 o
  11   9   3          3.19         -3.09         6.65 o
 -12  10   3         11.40         26.18         8.67 o
 -11  10   3         20.83         15.27         7.72 o
 -10  10   3          0.01          9.30         6.82 o
  -9  10   3         13.37          7.77         5.18 o
  -8  10   3        168.93        172.61         8.85 o
  -7  10   3          5.90          2.26         3.78 o
  -6  10   3        365.62        347.22        11.19 o
  -5  10   3         59.52         57.93         5.32 o
  -4  10   3         16.54         14.72         4.12 o
  -3  10   3         55.40         57.46         4.09 o
  -2  10   3       2630.69       2619.81        23.99 o
  -1  10   3        270.70        240.55         7.40 o
   0  10   3       1357.82       1286.81        17.72 o
   1  10   3        217.12        204.30         7.58 o
   2  10   3         30.66         27.08         4.48 o
   3  10   3         34.10         22.22         4.70 o
   4  10   3         24.44          8.85         4.59 o
   5  10   3         20.72         39.26         5.74 o
   6  10   3        131.94        127.80         9.01 o
   7  10   3         87.27        131.29        14.11 o
   8  10   3        144.07        149.31        11.62 o
   9  10   3         21.02         18.89         7.43 o
  10  10   3         36.02         43.82         8.30 o
 -11  11   3         78.79         98.61        11.11 o
 -10  11   3          1.35         -2.18         7.49 o
  -9  11   3         13.08         19.87         5.98 o
  -8  11   3         91.43         88.33         7.66 o
  -7  11   3        174.45        184.98         9.45 o
  -6  11   3        139.94        151.07         8.73 o
  -5  11   3        178.55        161.16         7.75 o
  -4  11   3          1.42         -3.76         3.76 o
  -3  11   3         11.24          4.70         2.99 o
  -2  11   3          0.30          2.70         3.01 o
  -1  11   3          0.86         -0.73         2.96 o
   0  11   3         82.36        102.67         6.19 o
   1  11   3        188.93        192.57         7.92 o
   2  11   3        222.59        194.76         8.04 o
   3  11   3         48.26         47.41         5.26 o
   4  11   3        743.69        722.50        18.71 o
   5  11   3          4.05         16.93         6.68 o
   6  11   3        210.45        198.90        12.18 o
   7  11   3         21.91         26.92         8.50 o
   8  11   3         37.22         31.91         8.64 o
   9  11   3         49.68         44.25        11.66 o
 -10  12   3         12.48         21.43        11.10 o
  -9  12   3          0.90          5.58         5.38 o
  -8  12   3         79.42        112.96         8.73 o
  -7  12   3          6.54         -1.36         9.46 o
  -6  12   3         75.06         67.00         7.81 o
  -5  12   3          4.12         -1.88         5.08 o
  -4  12   3        158.18        158.75         8.11 o
  -3  12   3         84.67         78.10         5.87 o
  -2  12   3        680.74        669.61        11.77 o
  -1  12   3         25.90         28.29         4.55 o
   0  12   3         35.07         36.83         5.41 o
   1  12   3         10.95         16.29         5.65 o
   2  12   3         93.46         98.90         7.95 o
   3  12   3         37.32         33.75         6.33 o
   4  12   3         37.38         31.89         7.25 o
   5  12   3         57.84         64.46         8.51 o
   6  12   3          6.85         14.26         9.11 o
   7  12   3         57.01         95.19        10.21 o
  -8  13   3          0.68         -1.28         7.64 o
  -7  13   3         21.70         24.81         7.74 o
  -6  13   3          1.19          3.96         7.19 o
  -5  13   3         11.57         13.16         6.56 o
  -4  13   3        132.60        149.88         9.51 o
  -3  13   3         55.07         54.12         7.27 o
  -2  13   3          0.12         -0.93         6.10 o
  -1  13   3         10.90          2.03         5.27 o
   0  13   3          1.22          7.92         5.08 o
   1  13   3          4.97          2.84         6.59 o
   2  13   3        108.54        113.93        10.23 o
   3  13   3         88.22        104.16         8.74 o
   4  13   3          0.69          0.48         6.49 o
   5  13   3          0.76         -6.00         6.19 o
   6  13   3         13.91          5.17        10.37 o
  -6  14   3        138.72        126.93        13.67 o
  -5  14   3        102.06        108.05         9.52 o
  -4  14   3         93.48         89.76         9.01 o
  -3  14   3        235.10        229.33        11.92 o
  -2  14   3         20.60         12.15         5.98 o
  -1  14   3         28.63         26.93         6.35 o
   0  14   3         34.39         27.87         6.51 o
   1  14   3          1.33         -2.37         7.13 o
   2  14   3        269.65        265.93        14.22 o
   3  14   3         18.14         39.95         8.28 o
 -16   0   4         94.82         88.83        11.93 o
 -15   0   4         47.55         52.11         9.31 o
 -14   0   4        121.08        123.21        10.03 o
 -13   0   4          0.00         -5.09         5.09 o
 -12   0   4         21.72         16.61         5.83 o
 -11   0   4        720.56        738.75        16.75 o
 -10   0   4         20.63          7.18         4.70 o
  -9   0   4       2706.51       2852.25        44.55 o
  -8   0   4        184.24        193.36         7.87 o
  -7   0   4       3086.94       2877.63        32.87 o
  -6   0   4       8799.47       9165.55        91.48 o
  -5   0   4       1611.06       1855.13        17.85 o
  -4   0   4       6066.86       6405.93        42.80 o
  -3   0   4      23390.21      24902.73       161.33 o
  -2   0   4      28201.07      28909.34       221.61 o
  -1   0   4      16492.17      17744.58       126.97 o
   0   0   4       6471.87       6934.63        51.01 o
   1   0   4        119.54         59.95         2.61 o
   2   0   4          6.48         13.08         2.51 o
   3   0   4      15571.50      16303.63       178.29 o
   4   0   4        340.53        324.65         9.16 o
   5   0   4       8054.22       8548.67        98.98 o
   6   0   4         20.21         15.77         4.61 o
   7   0   4       1094.77       1057.02        20.85 o
   8   0   4       1563.97       1497.07        26.92 o
   9   0   4       1194.53       1201.09        31.83 o
  10   0   4        316.20        328.48        16.92 o
  11   0   4         17.29         30.04         8.74 o
  12   0   4        329.44        317.67        18.32 o
  13   0   4        400.57        458.17        19.23 o
 -16   1   4         36.49         43.66         7.36 o
 -15   1   4         23.85         24.69         5.66 o
 -14   1   4          0.09         -5.37         5.37 o
 -13   1   4         18.49          6.13         4.05 o
 -12   1   4         40.79         35.13         4.34 o
 -11   1   4        163.82        165.72         6.32 o
 -10   1   4        740.03        713.75        11.87 o
  -9   1   4        135.45        156.52         7.47 o
  -8   1   4         41.21         36.17         3.24 o
  -7   1   4       2645.11       2663.16        24.23 o
  -6   1   4         89.54         92.93         2.72 o
  -5   1   4        129.38        151.69         2.68 o
  -4   1   4       5480.99       5782.68        31.24 o
  -3   1   4        550.24        559.09         3.96 o
  -2   1   4       1679.98       1853.32        11.35 o
  -1   1   4       9810.98       9914.85        52.14 o
   0   1   4          7.39          8.91         0.91 o
   1   1   4          3.15         -0.18         1.06 o
   2   1   4       1266.34       1342.12        13.51 o
   3   1   4       2688.45       2958.90        26.54 o
   4   1   4       2326.69       2315.56        22.36 o
   5   1   4         24.87         31.55         3.13 o
   6   1   4        481.95        493.37         9.02 o
   7   1   4        515.49        468.87         9.41 o
   8   1   4          0.88         -3.22         3.22 o
   9   1   4         24.20         14.15         4.50 o
  10   1   4         43.35         48.62         5.55 o
  11   1   4        208.81        192.97         8.96 o
  12   1   4        239.37        210.55         9.56 o
  13   1   4         11.66         12.37         6.23 o
 -16   2   4         89.83         90.50         7.49 o
 -15   2   4        100.38         87.31         7.50 o
 -14   2   4         13.92         14.71         5.27 o
 -13   2   4        131.97        126.73         6.77 o
 -12   2   4         31.87         33.20         4.81 o
 -11   2   4         91.18         77.30         5.45 o
 -10   2   4          7.61          8.32         2.87 o
  -9   2   4          0.06          4.62         2.60 o
  -8   2   4        300.24        350.86         6.62 o
  -7   2   4        626.01        560.05         7.45 o
  -6   2   4        562.62        617.45         6.62 o
  -5   2   4         71.48         87.69         2.34 o
  -4   2   4       3639.50       3568.48        20.51 o
  -3   2   4        826.62        765.14         5.89 o
  -2   2   4       1798.29       1686.20        20.62 o
  -1   2   4        351.24        331.58         3.50 o
   0   2   4         86.09        108.03         2.16 o
   1   2   4       1878.71       2088.82        15.95 o
   2   2   4       3387.93       3383.59        26.15 o
   3   2   4       1680.22       1601.11        15.45 o
   4   2   4        312.89        430.30         7.70 o
   5   2   4        381.53        395.21         7.69 o
   6   2   4         39.69         47.36         6.67 o
   7   2   4        778.27        766.62        14.57 o
   8   2   4        123.84        118.01         6.24 o
   9   2   4        518.65        516.44        11.26 o
  10   2   4        242.07        238.82         9.31 o
  11   2   4        182.56        160.83         8.36 o
  12   2   4         50.55         48.82         6.57 o
  13   2   4          0.81         -0.72         4.95 o
 -16   3   4          5.50          5.40         5.10 o
 -15   3   4          0.63         -2.98         4.48 o
 -14   3   4         56.33         60.93         6.36 o
 -13   3   4        298.84        309.04        10.82 o
 -12   3   4         56.74         49.14         5.13 o
 -11   3   4        130.12        113.53         6.19 o
 -10   3   4        180.03        171.36         7.69 o
  -9   3   4         42.17         40.56         3.74 o
  -8   3   4        181.94        189.28         4.99 o
  -7   3   4        230.31        227.08         4.53 o
  -6   3   4          0.19          1.10         1.38 o
  -5   3   4         81.39         80.68         2.47 o
  -4   3   4       1367.53       1265.96         8.38 o
  -3   3   4       2716.96       2519.85        23.67 o
  -2   3   4         28.89         28.34         1.33 o
  -1   3   4        731.12        799.60         6.27 o
   0   3   4       6768.74       7164.55        50.40 o
   1   3   4       1282.13       1324.35        11.70 o
   2   3   4        886.01        891.42         9.42 o
   3   3   4       1653.49       1629.99        15.11 o
   4   3   4       1306.55       1180.70        13.14 o
   5   3   4          4.50         15.10         2.61 o
   6   3   4        149.10        162.57         5.87 o
   7   3   4        411.40        367.23         8.91 o
   8   3   4        171.88        163.24         7.12 o
   9   3   4          9.92          8.52         4.15 o
  10   3   4        517.06        521.23        12.05 o
  11   3   4        383.22        401.92        12.13 o
  12   3   4         45.89         40.59         6.12 o
  13   3   4          2.13          4.35         4.96 o
 -16   4   4          4.50          6.94         5.71 o
 -15   4   4         39.31         36.81         6.21 o
 -14   4   4         46.70         48.96         6.58 o
 -13   4   4          1.93          2.04         4.55 o
 -12   4   4         13.90         11.48         4.68 o
 -11   4   4        375.13        355.30         9.34 o
 -10   4   4        181.35        176.44         6.88 o
  -9   4   4        254.47        248.32         6.33 o
  -8   4   4         70.96         82.56         3.59 o
  -7   4   4        922.76        952.46        10.31 o
  -6   4   4         51.33         47.91         2.12 o
  -5   4   4         20.76          5.73         1.44 o
  -4   4   4       4183.26       4228.74        25.97 o
  -3   4   4       1196.75       1113.19         9.92 o
  -2   4   4      19086.34      20300.36       126.99 o
  -1   4   4         65.50         85.23         2.20 o
   0   4   4       4430.47       4539.44        33.25 o
   1   4   4        126.86        158.79         3.42 o
   2   4   4       3371.61       3417.63        28.43 o
   3   4   4       1692.35       1637.36        15.50 o
   4   4   4       1057.19       1025.22        12.22 o
   5   4   4        493.04        440.32         8.01 o
   6   4   4       1058.69        941.58        13.84 o
   7   4   4         12.62         13.57         3.47 o
   8   4   4       1931.91       1830.21        20.94 o
   9   4   4         75.18         72.36         5.70 o
  10   4   4         12.03         12.83         4.11 o
  11   4   4        289.11        310.27         9.88 o
  12   4   4        146.60        162.50         8.37 o
  13   4   4          0.98          7.15         5.61 o
 -16   5   4         29.69         26.25         8.15 o
 -15   5   4         15.56         12.59         5.70 o
 -14   5   4         58.00         54.62         7.15 o
 -13   5   4        254.62        239.62        10.45 o
 -12   5   4        141.73        153.29         8.32 o
 -11   5   4          8.43         11.34         4.04 o
 -10   5   4          0.01         -1.61         3.04 o
  -9   5   4        123.27        112.83         4.77 o
  -8   5   4          5.18          6.46         2.12 o
  -7   5   4        746.66        787.30         8.77 o
  -6   5   4       1157.50       1211.44        17.77 o
  -5   5   4        115.95         97.59         4.06 o
  -4   5   4       2503.94       2589.05        17.80 o
  -3   5   4       3488.53       4036.11        27.08 o
  -2   5   4        500.19        479.43         5.03 o
  -1   5   4       6931.25       7678.67        54.48 o
   0   5   4       1152.90       1291.26        15.74 o
   1   5   4         85.40        142.34         3.92 o
   2   5   4        125.55        129.77         4.15 o
   3   5   4        708.62        742.34        11.19 o
   4   5   4          3.24          2.64         2.55 o
   5   5   4        294.01        261.44         6.66 o
   6   5   4        210.59        234.35         7.05 o
   7   5   4        572.78        594.65        10.91 o
   8   5   4        166.39        146.99         6.78 o
   9   5   4         26.39         18.12         4.76 o
  10   5   4         49.84         53.13         5.17 o
  11   5   4         15.74         19.32         4.93 o
  12   5   4          6.98         19.85         5.62 o
 -15   6   4          0.19          4.45         6.23 o
 -14   6   4         13.19         11.11         5.30 o
 -13   6   4         34.75         46.96         6.49 o
 -12   6   4        122.69        136.97         8.12 o
 -11   6   4        230.64        235.33         9.15 o
 -10   6   4         19.02         18.33         4.65 o
  -9   6   4        100.57         98.71         4.89 o
  -8   6   4        965.29        986.58        11.49 o
  -7   6   4        365.75        378.89         6.05 o
  -6   6   4       2046.60       1948.11        18.48 o
  -5   6   4       1487.68       1473.73        12.77 o
  -4   6   4        532.90        482.02         5.26 o
  -3   6   4        260.12        237.09         3.48 o
  -2   6   4        204.17        142.60         3.65 o
  -1   6   4        469.52        471.54         5.67 o
   0   6   4       1951.54       2072.68        17.64 o
   1   6   4         85.25         72.01         3.32 o
   2   6   4       1385.82       1329.01        14.06 o
   3   6   4        356.61        346.52         7.90 o
   4   6   4        202.61        199.32         6.89 o
   5   6   4        375.60        395.34         9.19 o
   6   6   4        208.04        202.25         6.74 o
   7   6   4        391.22        412.42         9.31 o
   8   6   4        355.47        365.43         9.46 o
   9   6   4         40.07         43.10         5.21 o
  10   6   4        137.91        156.04         7.92 o
  11   6   4         65.72         72.55         6.13 o
  12   6   4        353.43        443.95        12.85 o
 -15   7   4          4.66          5.95        10.48 o
 -14   7   4         57.19         64.17         6.97 o
 -13   7   4         87.06         84.34         9.73 o
 -12   7   4        547.70        507.46        12.83 o
 -11   7   4         32.39         20.20         4.84 o
 -10   7   4        237.67        236.46         8.74 o
  -9   7   4        422.38        436.29         9.40 o
  -8   7   4         76.45         77.39         5.21 o
  -7   7   4        555.64        536.56         8.62 o
  -6   7   4         25.78         13.06         2.39 o
  -5   7   4        183.66        176.05         4.71 o
  -4   7   4         11.25         12.04         2.03 o
  -3   7   4        900.77        928.39         8.15 o
  -2   7   4         42.87         35.57         2.33 o
  -1   7   4         31.65         25.84         2.15 o
   0   7   4         17.53          7.63         2.12 o
   1   7   4        236.65        208.40         4.93 o
   2   7   4        203.42        199.92         6.02 o
   3   7   4        426.20        382.35         8.55 o
   4   7   4       1070.38       1024.33        15.16 o
   5   7   4         14.37         13.47         3.97 o
   6   7   4         21.83         17.38         4.47 o
   7   7   4       1103.36       1078.98        15.32 o
   8   7   4        229.13        211.52         7.99 o
   9   7   4         13.27         11.28         4.20 o
  10   7   4          0.12         -4.14         4.14 o
  11   7   4        323.86        323.18        12.48 o
 -14   8   4         16.97         38.43        12.89 o
 -13   8   4          4.69          7.76         7.80 o
 -12   8   4         95.22         80.05         9.59 o
 -11   8   4        182.35        191.99         9.16 o
 -10   8   4        393.69        405.07        13.29 o
  -9   8   4        180.95        171.09         7.79 o
  -8   8   4          2.29          2.16         3.81 o
  -7   8   4        122.60        128.05         6.31 o
  -6   8   4          6.32         13.24         4.46 o
  -5   8   4         20.59         18.99         3.35 o
  -4   8   4         17.55         10.50         2.48 o
  -3   8   4        458.52        430.72         5.81 o
  -2   8   4         15.41         22.64         2.81 o
  -1   8   4         24.76         31.46         2.43 o
   0   8   4          2.77          4.98         2.18 o
   1   8   4          7.16         10.59         2.60 o
   2   8   4          0.24         -3.23         3.23 o
   3   8   4         50.88         54.31         4.80 o
   4   8   4         11.58          6.73         4.36 o
   5   8   4        554.91        529.91        13.27 o
   6   8   4        138.57        107.59         6.91 o
   7   8   4        118.29        128.79         7.55 o
   8   8   4        167.56        154.88         8.53 o
   9   8   4         13.54          9.29         5.27 o
  10   8   4         11.91          8.15         6.02 o
  11   8   4         16.52         20.25         7.09 o
 -13   9   4         28.94         16.89         8.71 o
 -12   9   4         33.92         35.76         9.21 o
 -11   9   4         81.76         72.81        10.91 o
 -10   9   4        209.95        227.14        11.40 o
  -9   9   4          2.57         -1.80         4.02 o
  -8   9   4         16.99          9.85         4.26 o
  -7   9   4        285.21        285.15         8.90 o
  -6   9   4        484.21        511.99        12.11 o
  -5   9   4       1709.22       1637.94        20.64 o
  -4   9   4       1012.13       1017.25        14.26 o
  -3   9   4        883.04        865.60        10.95 o
  -2   9   4        178.96        173.06         6.58 o
  -1   9   4        494.40        485.42         9.50 o
   0   9   4        227.06        193.63         6.10 o
   1   9   4        570.36        511.09        11.65 o
   2   9   4          1.11         -2.56         3.60 o
   3   9   4       1515.77       1380.13        20.64 o
   4   9   4         10.44          6.20         4.07 o
   5   9   4        474.83        544.68        13.70 o
   6   9   4        167.47        163.87         9.10 o
   7   9   4        891.43        907.53        17.90 o
   8   9   4        264.13        287.86        15.29 o
   9   9   4         26.20         31.71         7.04 o
  10   9   4         54.39         73.68        11.74 o
 -12  10   4         78.46         88.40        10.37 o
 -11  10   4        298.93        293.56        15.31 o
 -10  10   4         88.20        119.91         8.56 o
  -9  10   4        311.01        313.22        12.11 o
  -8  10   4          1.66         -0.64         5.00 o
  -7  10   4        250.87        279.31        10.79 o
  -6  10   4        273.88        275.52        11.04 o
  -5  10   4          8.94          9.15         3.67 o
  -4  10   4         61.61         50.84         5.80 o
  -3  10   4         23.78         20.34         3.28 o
  -2  10   4        263.03        288.40         7.31 o
  -1  10   4         94.11        111.08         6.01 o
   0  10   4         66.28         61.17         5.12 o
   1  10   4        193.86        183.99         7.59 o
   2  10   4       1417.62       1446.60        19.64 o
   3  10   4         35.34         32.31         5.53 o
   4  10   4          8.60          2.46         4.47 o
   5  10   4        163.26        201.17         9.62 o
   6  10   4        672.87        695.57        17.84 o
   7  10   4        282.24        242.81        13.34 o
   8  10   4         63.20         88.03        10.26 o
   9  10   4         99.28         86.91         9.59 o
 -11  11   4          0.01         -6.98        11.41 o
 -10  11   4        129.88        130.43         9.25 o
  -9  11   4          0.65          3.20         5.48 o
  -8  11   4          2.54          5.63         5.28 o
  -7  11   4         72.60         80.56         7.16 o
  -6  11   4        342.31        328.65        11.14 o
  -5  11   4          0.39         -4.60         4.60 o
  -4  11   4          7.67         -1.27         3.67 o
  -3  11   4          2.45         -3.17         3.17 o
  -2  11   4        137.37        126.42         5.93 o
  -1  11   4         31.83         23.32         3.92 o
   0  11   4        181.57        187.42         7.52 o
   1  11   4        105.77        102.09         6.44 o
   2  11   4          1.21         -3.80         3.80 o
   3  11   4         17.14         14.09         4.96 o
   4  11   4        149.01        159.83         8.94 o
   5  11   4          7.94          2.16         6.76 o
   6  11   4         43.60         59.37        14.02 o
   7  11   4          4.48         18.32         7.12 o
   8  11   4         88.38         86.70        10.48 o
 -10  12   4          0.06         -3.43         7.23 o
  -9  12   4        183.29        195.58        12.30 o
  -8  12   4        187.02        208.41        13.75 o
  -7  12   4         55.66         48.12         6.97 o
  -6  12   4         39.75         28.87         6.08 o
  -5  12   4         28.33         26.82         5.30 o
  -4  12   4         89.87         84.40         6.10 o
  -3  12   4        157.59        157.55         7.42 o
  -2  12   4        185.26        172.24         7.75 o
  -1  12   4         12.27         10.34         4.63 o
   0  12   4         28.02         24.79         5.34 o
   1  12   4        270.31        261.30        11.52 o
   2  12   4        103.04        128.14         8.57 o
   3  12   4         47.39         46.30         7.58 o
   4  12   4         13.80         26.52         7.25 o
   5  12   4        143.09        146.69        13.42 o
   6  12   4        237.46        275.08        14.88 o
   7  12   4          0.43         10.05         8.01 o
  -8  13   4          0.00         -3.01         7.22 o
  -7  13   4         56.18         68.80         9.33 o
  -6  13   4        239.37        304.35        14.83 o
  -5  13   4         15.14         15.44         5.74 o
  -4  13   4          0.03         -5.19         5.19 o
  -3  13   4        190.23        204.80         9.82 o
  -2  13   4        189.74        192.69         9.89 o
  -1  13   4          5.78         -2.56         6.10 o
   0  13   4        177.02        152.97         9.90 o
   1  13   4        255.91        313.38        13.49 o
   2  13   4          4.47          3.93         9.21 o
   3  13   4        181.19        212.79        15.09 o
   4  13   4        297.75        289.87        18.20 o
   5  13   4        177.31        185.56        15.61 o
  -6  14   4          1.16         -6.41         6.41 o
  -5  14   4         84.49         68.60         7.92 o
  -4  14   4          1.43         -5.93         5.93 o
  -3  14   4          2.94          0.89         5.72 o
  -2  14   4         33.19         22.79         6.22 o
  -1  14   4          6.19         -1.57         5.63 o
   0  14   4         84.49         67.80         7.58 o
   1  14   4         55.74         53.12         8.36 o
   2  14   4          0.01          7.43         7.31 o
   3  14   4          2.62         -6.88        15.61 o
 -17   1   5         35.07         40.25         7.57 o
 -16   1   5          2.18          4.33         5.67 o
 -15   1   5        118.40        127.27         8.20 o
 -14   1   5        209.78        201.98         8.88 o
 -13   1   5         96.13         97.84         6.12 o
 -12   1   5        232.95        223.89         7.34 o
 -11   1   5        411.31        391.93         9.08 o
 -10   1   5         34.31         33.42         3.98 o
  -9   1   5       1263.62       1211.29        15.17 o
  -8   1   5         59.02         49.62         3.27 o
  -7   1   5        959.94       1051.91        11.09 o
  -6   1   5        371.92        547.45         5.67 o
  -5   1   5       3200.91       3091.36        18.90 o
  -4   1   5       5637.69       5778.61        32.26 o
  -3   1   5       1132.46       1216.72         8.07 o
  -2   1   5       8755.76       9399.53        56.77 o
  -1   1   5         90.61         98.00         1.77 o
   0   1   5        192.34        180.68         2.82 o
   1   1   5       3378.32       3275.34        25.17 o
   2   1   5       1482.49       1306.92        12.40 o
   3   1   5          3.39          7.46         2.41 o
   4   1   5        147.71        132.36         5.69 o
   5   1   5        294.98        269.53         6.55 o
   6   1   5        529.68        519.23        11.25 o
   7   1   5         90.51         69.86         4.98 o
   8   1   5         53.33         31.18         4.51 o
   9   1   5         31.99         10.35         4.41 o
  10   1   5        115.39         87.77         6.76 o
  11   1   5          3.91         -4.15         4.15 o
  12   1   5         19.50         24.56         5.93 o
  13   1   5         31.29         43.54         6.99 o
 -17   2   5         16.67          4.79         7.92 o
 -16   2   5          2.56         -4.65         4.91 o
 -15   2   5        152.11        154.50         8.87 o
 -14   2   5        102.55        109.58         7.36 o
 -13   2   5        896.96        896.83        15.57 o
 -12   2   5         39.55         36.49         5.64 o
 -11   2   5        493.81        489.76        10.18 o
 -10   2   5       1303.31       1252.04        16.22 o
  -9   2   5        699.80        661.55         9.15 o
  -8   2   5        130.12        137.22         3.94 o
  -7   2   5          6.03          0.16         1.62 o
  -6   2   5       4239.93       4306.18        29.01 o
  -5   2   5      12492.88      13044.08        85.95 o
  -4   2   5       6847.27       6836.70        39.57 o
  -3   2   5        476.23        404.27         6.58 o
  -2   2   5         12.76         28.79         0.98 o
  -1   2   5        366.21        389.98         3.98 o
   0   2   5       6305.71       6459.19        43.64 o
   1   2   5          0.38         -1.02         1.99 o
   2   2   5         43.21         49.51         2.82 o
   3   2   5       3409.51       3378.74        28.68 o
   4   2   5        940.31        966.58        11.81 o
   5   2   5        670.93        646.48        10.28 o
   6   2   5         82.21         54.76         4.42 o
   7   2   5       1955.73       1935.01        22.47 o
   8   2   5        229.49        216.79         8.14 o
   9   2   5        248.37        217.42         8.75 o
  10   2   5         12.44          3.70         4.71 o
  11   2   5        175.69        170.15         8.86 o
  12   2   5          0.79          0.70         4.98 o
 -16   3   5         11.60         11.49         5.61 o
 -15   3   5         97.15         90.07         7.34 o
 -14   3   5         38.91         29.07         5.53 o
 -13   3   5        155.03        152.63         8.47 o
 -12   3   5        673.43        666.19        12.52 o
 -11   3   5        287.28        288.99         8.24 o
 -10   3   5        159.94        169.93         6.27 o
  -9   3   5          0.11         -2.76         2.76 o
  -8   3   5        784.90        765.88         9.01 o
  -7   3   5        934.60       1065.74        10.70 o
  -6   3   5        287.84        310.18         4.56 o
  -5   3   5        401.73        377.45         3.67 o
  -4   3   5        996.20       1015.52        10.38 o
  -3   3   5       2321.12       2428.94        31.64 o
  -2   3   5       2139.50       2476.95        24.94 o
  -1   3   5       1386.53       1367.52        10.63 o
   0   3   5        164.63        209.30         3.54 o
   1   3   5       1335.07       1433.16        13.68 o
   2   3   5         36.76         46.63         2.72 o
   3   3   5          1.05         -1.95         1.95 o
   4   3   5        106.64        124.03         4.67 o
   5   3   5        205.06        177.89         5.72 o
   6   3   5       1784.93       1702.25        18.82 o
   7   3   5          1.79         -3.18         3.18 o
   8   3   5        327.32        322.23         9.47 o
   9   3   5         42.23         31.38         4.93 o
  10   3   5         62.17         64.80         5.96 o
  11   3   5         28.14         30.87         5.44 o
  12   3   5         13.53         14.06         5.40 o
 -16   4   5          3.24          1.25         5.31 o
 -15   4   5         22.20         10.06         6.33 o
 -14   4   5        250.28        256.01        10.54 o
 -13   4   5        106.63        118.62         7.85 o
 -12   4   5          0.51         -3.82         3.82 o
 -11   4   5         40.63         38.39         4.35 o
 -10   4   5        113.98        114.24         5.50 o
  -9   4   5        599.19        575.85         8.35 o
  -8   4   5         27.57         28.95         2.59 o
  -7   4   5        316.25        309.29         5.60 o
  -6   4   5         62.16        100.19         6.50 o
  -5   4   5        373.28        353.87         4.48 o
  -4   4   5         99.81         73.94         5.01 o
  -3   4   5       1405.34       1475.66        26.63 o
  -2   4   5          1.99          3.30         0.93 o
  -1   4   5        255.37        273.49         3.70 o
   0   4   5        540.02        559.74         6.03 o
   1   4   5       2679.26       2926.15        24.64 o
   2   4   5         27.01         38.71         2.84 o
   3   4   5        527.09        586.21         8.62 o
   4   4   5          5.94          4.03         2.43 o
   5   4   5        331.85        359.99         7.54 o
   6   4   5         57.31         49.46         4.24 o
   7   4   5        653.63        616.95        11.22 o
   8   4   5         87.97         84.79         5.64 o
   9   4   5          1.94         -4.20         4.56 o
  10   4   5         83.58         78.37         6.29 o
  11   4   5         65.36         60.05         6.12 o
  12   4   5         19.50         18.12         5.83 o
 -16   5   5        114.68        131.36         8.74 o
 -15   5   5         31.49         30.84         6.41 o
 -14   5   5         53.56         69.04         7.10 o
 -13   5   5         10.00          6.90         4.49 o
 -12   5   5        255.99        261.01         9.65 o
 -11   5   5        635.99        612.08        12.70 o
 -10   5   5          0.77          0.80         3.36 o
  -9   5   5         80.80         91.11         4.05 o
  -8   5   5        731.60        739.31         8.67 o
  -7   5   5       1386.79       1435.65        13.72 o
  -6   5   5       1484.63       1504.90        12.08 o
  -5   5   5         12.03         15.92         1.18 o
  -4   5   5        104.87        100.29         2.88 o
  -3   5   5        530.93        661.04        10.28 o
  -2   5   5        474.21        385.82         4.22 o
  -1   5   5        238.68        250.10         4.18 o
   0   5   5        745.42        802.73         8.45 o
   1   5   5       2801.05       2891.38        24.86 o
   2   5   5        564.25        608.65         7.97 o
   3   5   5         43.15         42.32         3.51 o
   4   5   5          0.74         -2.35         2.35 o
   5   5   5        627.44        578.83         9.75 o
   6   5   5        673.89        609.28        10.65 o
   7   5   5         12.26         10.72         3.54 o
   8   5   5        191.62        199.86         7.88 o
   9   5   5        185.50        198.06         8.33 o
  10   5   5         97.23         98.18         6.80 o
  11   5   5         80.37         83.12         6.54 o
  12   5   5         36.79         31.76         5.80 o
 -15   6   5          3.04         -8.30         8.30 o
 -14   6   5         26.38         29.19         6.47 o
 -13   6   5          4.98          2.87         4.69 o
 -12   6   5          0.54          4.39         4.08 o
 -11   6   5        143.00        136.96         7.37 o
 -10   6   5        146.60        136.35         6.14 o
  -9   6   5          3.33          0.05         3.04 o
  -8   6   5         92.23         90.06         3.79 o
  -7   6   5        994.46        940.04        11.09 o
  -6   6   5        159.74        154.00         3.49 o
  -5   6   5         40.35         45.49         2.34 o
  -4   6   5          0.05          0.38         1.63 o
  -3   6   5        651.65        661.38         6.72 o
  -2   6   5        256.23        280.47         4.21 o
  -1   6   5        541.24        615.14        12.42 o
   0   6   5       1912.39       1883.33        20.58 o
   1   6   5       1723.99       1854.21        17.77 o
   2   6   5        449.88        443.26         7.45 o
   3   6   5        193.18        166.51         6.25 o
   4   6   5        197.61        180.96         7.96 o
   5   6   5        475.75        512.46        10.19 o
   6   6   5        595.00        569.79        11.98 o
   7   6   5          1.95          5.62         3.93 o
   8   6   5         22.69         20.30         4.35 o
   9   6   5         25.52         14.06         4.92 o
  10   6   5          0.10          5.37         4.28 o
  11   6   5          1.61         -2.71         5.45 o
 -15   7   5         20.71         29.31         9.94 o
 -14   7   5        114.94        108.09        10.70 o
 -13   7   5         20.54         37.25         9.81 o
 -12   7   5        137.37        137.88         7.97 o
 -11   7   5          6.86          9.45         4.13 o
 -10   7   5        410.26        400.54         9.13 o
  -9   7   5          2.60          0.41         3.11 o
  -8   7   5        113.07        104.48         5.69 o
  -7   7   5        125.22        111.56         5.51 o
  -6   7   5          0.22         -2.12         2.12 o
  -5   7   5         62.63         54.44         2.18 o
  -4   7   5         24.41         28.99         2.43 o
  -3   7   5          0.76         -1.50         1.71 o
  -2   7   5       1381.36       1373.95        12.69 o
  -1   7   5        145.79        158.06         3.89 o
   0   7   5          2.14         -2.35         2.64 o
   1   7   5        105.79        131.97         4.59 o
   2   7   5        389.98        361.10        10.22 o
   3   7   5        206.19        190.09         7.12 o
   4   7   5        149.46        130.05         7.34 o
   5   7   5        364.88        342.20         8.93 o
   6   7   5         97.36         90.07         5.89 o
   7   7   5         53.74         31.18         4.97 o
   8   7   5         61.06         68.36         6.03 o
   9   7   5        107.65        102.54         7.31 o
  10   7   5          3.32          1.87         4.59 o
  11   7   5         53.35         77.33         7.23 o
 -14   8   5         88.97         91.12        10.30 o
 -13   8   5         53.94         51.48         9.57 o
 -12   8   5        107.23         98.97        13.72 o
 -11   8   5          2.68          7.02         5.76 o
 -10   8   5        462.20        510.99        13.28 o
  -9   8   5       1578.00       1494.98        25.80 o
  -8   8   5          0.02          1.68         3.54 o
  -7   8   5       2533.38       2377.40        26.76 o
  -6   8   5        131.35        125.85         5.69 o
  -5   8   5        424.53        422.08         8.20 o
  -4   8   5        343.39        317.06         5.70 o
  -3   8   5       2114.78       2010.73        17.94 o
  -2   8   5        605.20        623.94         7.84 o
  -1   8   5         40.06         45.45         3.07 o
   0   8   5       1604.33       1546.76        16.10 o
   1   8   5        463.52        452.19         9.37 o
   2   8   5        107.92        129.00         6.12 o
   3   8   5        518.95        452.85        10.33 o
   4   8   5         40.12         38.62         5.05 o
   5   8   5         44.22         36.64         5.56 o
   6   8   5        121.25        116.10         8.40 o
   7   8   5        169.59        162.42         8.50 o
   8   8   5        133.51        128.16         8.03 o
   9   8   5          0.00         -1.92         7.21 o
  10   8   5        161.47        173.01        12.05 o
 -13   9   5          0.21          2.40         9.91 o
 -12   9   5         24.54         32.29        10.22 o
 -11   9   5        135.31        143.07        10.29 o
 -10   9   5         14.70         17.20         7.31 o
  -9   9   5         28.53         33.30         5.79 o
  -8   9   5        650.18        649.92        20.73 o
  -7   9   5         12.72         18.76         6.47 o
  -6   9   5        150.18        145.25         6.70 o
  -5   9   5          2.15          9.48         4.31 o
  -4   9   5       1693.27       1667.85        16.61 o
  -3   9   5         10.62         17.79         3.23 o
  -2   9   5         80.54         78.45         4.87 o
  -1   9   5        932.10        952.65        14.21 o
   0   9   5        673.41        655.70        11.65 o
   1   9   5        224.36        246.40         8.54 o
   2   9   5        197.65        212.62         8.29 o
   3   9   5        112.43        114.24         8.76 o
   4   9   5         23.57         23.30         5.22 o
   5   9   5         30.82         23.01         5.17 o
   6   9   5         70.92         73.21         7.18 o
   7   9   5         71.65         71.88         6.70 o
   8   9   5         36.55         34.94         6.06 o
   9   9   5         86.69         77.62         8.89 o
 -12  10   5        109.14        146.43        12.26 o
 -11  10   5         12.20         18.55         9.80 o
 -10  10   5         93.37         96.38         8.13 o
  -9  10   5        161.03        164.79         9.32 o
  -8  10   5        114.11        110.50         7.60 o
  -7  10   5        203.80        192.58         9.01 o
  -6  10   5         92.58         96.95         6.69 o
  -5  10   5         44.64         39.41         5.23 o
  -4  10   5         39.52         33.82         4.31 o
  -3  10   5       1049.53       1073.08        13.78 o
  -2  10   5         89.04         69.19         4.66 o
  -1  10   5        455.05        455.12         9.73 o
   0  10   5        322.82        284.44         8.50 o
   1  10   5        120.48        123.34         7.05 o
   2  10   5        204.93        214.24         8.97 o
   3  10   5         13.10          9.09         4.94 o
   4  10   5        119.88         94.01         7.33 o
   5  10   5         57.86         69.89         6.97 o
   6  10   5         27.27         41.22         6.54 o
   7  10   5          0.01          1.14         5.30 o
   8  10   5          0.05         -6.22         6.22 o
 -11  11   5          0.11         20.16        14.58 o
 -10  11   5         15.37         16.06         6.20 o
  -9  11   5         60.38         51.41         7.17 o
  -8  11   5        267.97        274.78        11.53 o
  -7  11   5          0.73          9.01         5.16 o
  -6  11   5        467.65        485.08        13.03 o
  -5  11   5        497.81        494.87        11.07 o
  -4  11   5        102.89         96.42         5.98 o
  -3  11   5          1.02         -3.55         3.55 o
  -2  11   5        229.11        226.61         8.01 o
  -1  11   5        492.55        461.02        11.70 o
   0  11   5        323.03        302.40        12.05 o
   1  11   5         67.05         57.45         5.31 o
   2  11   5         93.73        108.99         7.30 o
   3  11   5        457.78        434.48        12.35 o
   4  11   5         54.07         45.25         6.05 o
   5  11   5        173.05        174.32        11.21 o
   6  11   5         14.70         11.06         7.31 o
   7  11   5        137.09        157.43        13.31 o
 -10  12   5         30.56         37.04         7.34 o
  -9  12   5         18.26         30.70         6.65 o
  -8  12   5         29.11         32.14         6.02 o
  -7  12   5        188.13        217.19        10.50 o
  -6  12   5          6.18          0.43         5.55 o
  -5  12   5          4.41         -2.74         4.61 o
  -4  12   5         13.77         12.74         4.60 o
  -3  12   5        530.50        533.16        11.65 o
  -2  12   5        201.39        190.15         8.08 o
  -1  12   5         11.45         12.33         4.78 o
   0  12   5        402.45        360.77        11.47 o
   1  12   5         25.74         21.81         5.61 o
   2  12   5         51.72         46.66         9.33 o
   3  12   5          6.26         12.99         9.44 o
   4  12   5         78.54         83.85        11.61 o
   5  12   5          1.76         -0.44         8.83 o
   6  12   5         38.12         48.47        13.43 o
  -8  13   5         13.26         22.07         9.28 o
  -7  13   5         42.04         40.40         7.18 o
  -6  13   5          1.17          4.05         6.14 o
  -5  13   5          0.07         -2.53         5.56 o
  -4  13   5         45.43         50.39         5.81 o
  -3  13   5        119.28        114.91         7.98 o
  -2  13   5         22.78         26.13         5.75 o
  -1  13   5         48.33         41.65         6.12 o
   0  13   5          8.76          0.98         6.33 o
   1  13   5          1.54         10.83        10.85 o
   2  13   5         28.53         44.17         9.77 o
   3  13   5          1.32          3.58         8.90 o
   4  13   5          0.09         -0.85         7.85 o
  -5  14   5         24.00         35.74         7.16 o
  -4  14   5        115.72        115.85        10.06 o
  -3  14   5          0.03         -2.81         5.13 o
  -2  14   5          3.89          0.24         6.26 o
  -1  14   5         86.38         87.34         9.10 o
   0  14   5          5.44         11.30         6.66 o
   1  14   5         60.05         68.82        11.81 o
 -17   0   6         30.66         35.56        10.48 o
 -16   0   6         19.38         39.77         9.46 o
 -15   0   6        500.27        547.82        33.70 o
 -14   0   6         51.60         53.88         7.62 o
 -13   0   6        122.88        110.38         8.81 o
 -12   0   6        271.51        267.12        10.92 o
 -11   0   6       1348.99       1385.11        27.59 o
 -10   0   6       1216.47       1227.09        24.25 o
  -9   0   6       1030.74       1108.24        21.74 o
  -8   0   6       3734.65       3930.87        43.29 o
  -7   0   6       1823.14       1918.97        21.18 o
  -6   0   6         31.14         52.39         2.83 o
  -5   0   6        264.73        221.61         5.27 o
  -4   0   6       4436.88       4788.22        38.47 o
  -3   0   6       6428.97       6559.17        59.74 o
  -2   0   6       5771.04       5972.10        50.55 o
  -1   0   6        819.41        857.77        11.60 o
   0   0   6        132.02         94.15         3.48 o
   1   0   6       6542.18       6480.44        60.96 o
   2   0   6        572.36        554.76        15.72 o
   3   0   6       2175.35       2456.77        33.81 o
   4   0   6        467.52        481.64        12.11 o
   5   0   6        576.32        513.01        13.24 o
   6   0   6        458.64        505.06        14.71 o
   7   0   6        555.67        559.86        15.71 o
   8   0   6        170.03        141.84        10.11 o
   9   0   6        818.55        770.67        35.34 o
  10   0   6          2.95         -6.12         6.12 o
  11   0   6        128.70        121.05        11.41 o
  12   0   6        534.56        600.88        21.22 o
 -17   1   6          0.24         -2.52         6.57 o
 -16   1   6          0.01          4.72         5.20 o
 -15   1   6          2.76         -4.57         4.57 o
 -14   1   6        354.78        356.53        10.44 o
 -13   1   6        148.92        126.27         6.42 o
 -12   1   6        134.97        137.27         6.64 o
 -11   1   6        114.86        115.87         6.17 o
 -10   1   6        312.93        274.17         7.18 o
  -9   1   6        123.07        118.20         4.59 o
  -8   1   6        961.56       1017.76        11.28 o
  -7   1   6        433.33        416.95         5.37 o
  -6   1   6       3319.20       3659.01        22.48 o
  -5   1   6        710.62        683.84         6.10 o
  -4   1   6       2940.80       2872.49        19.68 o
  -3   1   6         25.82         30.94         1.35 o
  -2   1   6          0.32         -0.26         1.08 o
  -1   1   6        602.15        568.17         6.68 o
   0   1   6       2046.37       1855.82        14.85 o
   1   1   6         38.10         32.75         2.32 o
   2   1   6       1621.19       1722.43        16.63 o
   3   1   6        363.16        378.59         7.33 o
   4   1   6        393.95        433.80         8.24 o
   5   1   6        163.95        198.37         6.78 o
   6   1   6        312.89        312.87         8.41 o
   7   1   6         11.44         -2.51         3.71 o
   8   1   6        127.10        109.14         6.69 o
   9   1   6          0.02         -3.87         3.87 o
  10   1   6         99.96        109.34         7.34 o
  11   1   6        239.21        242.66        10.27 o
  12   1   6         16.16         17.41         6.00 o
 -17   2   6         13.76         20.66         6.58 o
 -16   2   6          1.84         -1.27         5.47 o
 -15   2   6          4.22          9.00         4.46 o
 -14   2   6        105.49        103.90         6.91 o
 -13   2   6          3.82          4.80         4.28 o
 -12   2   6         34.97         40.64         4.88 o
 -11   2   6        104.95        116.47         5.87 o
 -10   2   6         47.74         57.96         4.01 o
  -9   2   6        240.10        241.31         5.04 o
  -8   2   6         89.69         87.23         3.21 o
  -7   2   6       2168.53       2261.74        18.74 o
  -6   2   6        755.03        841.33         8.37 o
  -5   2   6        959.85        872.70         7.14 o
  -4   2   6       1046.39       1117.37         8.22 o
  -3   2   6        216.35        180.50         2.79 o
  -2   2   6       1522.99       1449.40        10.67 o
  -1   2   6       1475.67       1469.67        11.67 o
   0   2   6        328.29        330.55         4.73 o
   1   2   6         73.57         79.24         3.02 o
   2   2   6        316.90        371.73         6.01 o
   3   2   6        885.00       1003.75        11.95 o
   4   2   6         56.03         45.86         4.08 o
   5   2   6        418.14        394.08         8.08 o
   6   2   6        134.19        129.90         6.37 o
   7   2   6         89.64         79.51         5.73 o
   8   2   6        106.79        106.51         6.66 o
   9   2   6        122.31         97.43         6.76 o
  10   2   6          1.57         -3.19         4.50 o
  11   2   6         10.75          3.68         5.90 o
  12   2   6         24.46         14.31         7.86 o
 -16   3   6          4.92          0.97         5.33 o
 -15   3   6         67.99         84.06         6.92 o
 -14   3   6        262.40        283.41        10.73 o
 -13   3   6          1.15          2.32         4.12 o
 -12   3   6         20.65         31.05         4.59 o
 -11   3   6        667.07        638.15        11.61 o
 -10   3   6         55.00         53.68         4.50 o
  -9   3   6         85.97        110.03         5.00 o
  -8   3   6       1162.29       1117.34        12.28 o
  -7   3   6       1746.08       1657.23        13.78 o
  -6   3   6        402.05        401.02         4.68 o
  -5   3   6       1139.54       1197.91         8.84 o
  -4   3   6       3684.49       3763.32        41.81 o
  -3   3   6        398.06        408.47         8.79 o
  -2   3   6        910.75        945.15         7.18 o
  -1   3   6         88.08         65.00         2.27 o
   0   3   6         15.43         41.03         2.29 o
   1   3   6        201.02        224.83         5.74 o
   2   3   6        175.63        165.68         4.41 o
   3   3   6       1714.66       1668.40        17.05 o
   4   3   6        129.77        111.17         4.82 o
   5   3   6        155.48        161.16         7.57 o
   6   3   6        165.48        140.93         6.16 o
   7   3   6       1311.05       1413.97        17.91 o
   8   3   6         12.13          3.06         3.72 o
   9   3   6          1.85         -4.25         4.25 o
  10   3   6        245.73        295.17        10.57 o
  11   3   6         59.74         80.09         6.92 o
  12   3   6         32.19         23.27         5.98 o
 -16   4   6          2.01          3.21         5.32 o
 -15   4   6        156.12        172.52         9.67 o
 -14   4   6         20.28         17.31         5.53 o
 -13   4   6         31.74         23.65         5.43 o
 -12   4   6          0.18         -3.51         3.51 o
 -11   4   6         43.06         33.89         4.65 o
 -10   4   6        203.40        201.82         8.65 o
  -9   4   6        248.59        270.20         6.38 o
  -8   4   6        352.50        326.98         6.02 o
  -7   4   6        386.26        432.17         5.88 o
  -6   4   6       4663.35       4835.79        32.14 o
  -5   4   6       2658.25       2727.18        19.97 o
  -4   4   6        669.81        683.07        12.58 o
  -3   4   6       2584.58       2871.06        38.06 o
  -2   4   6         25.09          5.81         1.12 o
  -1   4   6         27.89         54.26         2.43 o
   0   4   6       1105.83       1150.38        10.87 o
   1   4   6        135.26        154.31         4.83 o
   2   4   6       1516.54       1449.93        14.98 o
   3   4   6          0.91          5.69         2.54 o
   4   4   6         26.83         27.92         4.14 o
   5   4   6        372.99        335.71         7.77 o
   6   4   6         49.92         44.93         4.52 o
   7   4   6        155.70        121.86         6.85 o
   8   4   6         79.16         70.69         5.44 o
   9   4   6        283.06        292.72         9.76 o
  10   4   6         11.66          8.58         4.45 o
  11   4   6          2.28          1.31         4.57 o
 -16   5   6         53.60         60.36        10.03 o
 -15   5   6          0.00         -0.30         5.14 o
 -14   5   6         14.18          5.36         4.97 o
 -13   5   6        322.44        325.22        12.00 o
 -12   5   6          0.16          7.31         4.07 o
 -11   5   6        332.42        318.16         9.11 o
 -10   5   6         66.92         75.99         4.72 o
  -9   5   6        739.59        702.31        10.33 o
  -8   5   6        420.92        405.51         8.30 o
  -7   5   6        804.98        803.06         7.69 o
  -6   5   6       1282.87       1184.05        13.09 o
  -5   5   6         34.18         38.95         2.23 o
  -4   5   6         73.75         70.40         3.25 o
  -3   5   6       1402.84       1520.52        19.23 o
  -2   5   6        546.21        633.02         5.83 o
  -1   5   6          2.95          7.41         1.32 o
   0   5   6       3827.90       3855.28        28.15 o
   1   5   6       1160.76       1271.99        12.57 o
   2   5   6        328.66        367.47         6.37 o
   3   5   6         45.26         36.76         3.90 o
   4   5   6        209.05        210.54         6.35 o
   5   5   6        169.90        143.00         5.99 o
   6   5   6         29.75         50.07         4.58 o
   7   5   6        188.61        190.27         7.61 o
   8   5   6          7.47          2.29         3.83 o
   9   5   6         51.97         34.10         5.26 o
  10   5   6          9.14          6.05         4.57 o
  11   5   6         22.80         19.41         5.79 o
 -15   6   6         19.77         21.98         9.21 o
 -14   6   6          4.85          8.60         7.35 o
 -13   6   6         16.55         20.94         5.25 o
 -12   6   6        208.53        221.11         9.21 o
 -11   6   6         33.95         34.02         4.84 o
 -10   6   6          0.62         -2.87         2.93 o
  -9   6   6        528.41        507.44         9.56 o
  -8   6   6         41.78         27.42         3.09 o
  -7   6   6        663.22        708.55         7.63 o
  -6   6   6          3.83          6.50         1.97 o
  -5   6   6         54.24         51.84         1.69 o
  -4   6   6        269.28        299.54         4.11 o
  -3   6   6         40.73         27.82         1.59 o
  -2   6   6        312.10        275.20         4.98 o
  -1   6   6       1993.64       2129.88        18.85 o
   0   6   6        979.61        971.07        10.97 o
   1   6   6       1661.75       1660.73        15.63 o
   2   6   6          3.13         -2.16         2.16 o
   3   6   6          2.96          0.79         3.08 o
   4   6   6        111.31        114.21         5.74 o
   5   6   6        291.71        292.68        12.88 o
   6   6   6        185.35        189.57         7.34 o
   7   6   6          3.67          8.65         3.70 o
   8   6   6          1.96         -0.55         3.91 o
   9   6   6        158.89        163.79         8.65 o
  10   6   6         18.35         14.48         5.48 o
  11   6   6         78.68        102.71         8.26 o
 -15   7   6         40.15         44.34         9.28 o
 -14   7   6         47.73         57.64        10.22 o
 -13   7   6         33.55         47.32        13.66 o
 -12   7   6        110.92        131.03        10.40 o
 -11   7   6        158.64        148.25         8.54 o
 -10   7   6        225.12        212.00         7.33 o
  -9   7   6        502.97        477.15        10.40 o
  -8   7   6        314.15        317.11         8.46 o
  -7   7   6        152.11        150.59         5.63 o
  -6   7   6          8.58          8.89         1.49 o
  -5   7   6         50.18         40.71         1.93 o
  -4   7   6       1327.90       1247.92         9.85 o
  -3   7   6         12.53         13.47         1.31 o
  -2   7   6        275.08        250.21         5.28 o
  -1   7   6        360.01        362.88         7.79 o
   0   7   6       1804.89       1816.86        17.73 o
   1   7   6         53.47         54.55         3.92 o
   2   7   6         14.29          5.32         3.34 o
   3   7   6       1297.88       1217.13        15.73 o
   4   7   6         58.65         46.63         5.62 o
   5   7   6         80.95         72.46         5.94 o
   6   7   6          0.39          0.55         4.17 o
   7   7   6         26.28         17.56         6.66 o
   8   7   6         11.56         11.02         4.74 o
   9   7   6          1.34         -3.76         4.33 o
  10   7   6        217.35        260.80        11.18 o
 -14   8   6          9.41         20.66         8.53 o
 -13   8   6          8.18         16.13         7.73 o
 -12   8   6          5.51          7.21         6.20 o
 -11   8   6         39.79         40.80         6.08 o
 -10   8   6        501.83        472.69        13.91 o
  -9   8   6         88.01        105.95         7.05 o
  -8   8   6        463.40        491.86        12.32 o
  -7   8   6       1509.04       1430.08        20.68 o
  -6   8   6         11.05         12.79         3.92 o
  -5   8   6        210.41        187.64         4.89 o
  -4   8   6          4.09         15.26         2.84 o
  -3   8   6         88.65        110.72         4.28 o
  -2   8   6          4.17          5.10         2.82 o
  -1   8   6        151.00        150.86         6.52 o
   0   8   6         17.71         14.82         3.58 o
   1   8   6         28.51         34.11         4.61 o
   2   8   6        136.93        112.76         6.87 o
   3   8   6        206.10        189.60         8.30 o
   4   8   6         32.71         24.23         4.78 o
   5   8   6        467.97        496.93        11.78 o
   6   8   6         39.06         29.60         5.13 o
   7   8   6          0.30          1.35         5.34 o
   8   8   6          4.25         -5.13         5.13 o
   9   8   6         41.29         48.61         6.67 o
 -13   9   6          0.27         -6.38         6.38 o
 -12   9   6         27.65         33.99         8.28 o
 -11   9   6         93.36        100.76         8.36 o
 -10   9   6         30.93         35.10         6.27 o
  -9   9   6         10.06          6.52         5.28 o
  -8   9   6         22.26         16.13         5.19 o
  -7   9   6        437.18        484.22        11.84 o
  -6   9   6       1313.88       1268.60        25.93 o
  -5   9   6        225.27        246.86         7.51 o
  -4   9   6       1707.35       1605.96        18.94 o
  -3   9   6        448.50        437.48         8.36 o
  -2   9   6        473.51        446.31         8.87 o
  -1   9   6        143.76        145.78         6.69 o
   0   9   6        308.01        291.04        11.89 o
   1   9   6          0.68         -0.08         3.44 o
   2   9   6        757.57        699.96        14.06 o
   3   9   6        722.20        732.77        14.79 o
   4   9   6         14.18         20.74         5.42 o
   5   9   6          1.76         -4.37         4.37 o
   6   9   6        101.55        109.39         7.55 o
   7   9   6        283.53        297.93        11.58 o
   8   9   6         28.62         38.34         6.58 o
   9   9   6          9.70          5.70         9.01 o
 -13  10   6         97.96         88.61        12.20 o
 -12  10   6        181.26        196.39        11.87 o
 -11  10   6          1.27          8.61         5.96 o
 -10  10   6        169.25        163.18         9.46 o
  -9  10   6        248.50        293.43        11.39 o
  -8  10   6         57.93         65.53         6.59 o
  -7  10   6          4.61         -2.61         4.50 o
  -6  10   6        118.91        145.53         8.82 o
  -5  10   6        638.01        650.32        11.63 o
  -4  10   6         44.07         34.56         4.53 o
  -3  10   6        239.37        228.19         8.94 o
  -2  10   6          0.56          0.76         4.06 o
  -1  10   6        158.48        147.91         7.38 o
   0  10   6         44.74         40.17         5.00 o
   1  10   6         40.60         52.68         5.72 o
   2  10   6        250.86        247.12         9.77 o
   3  10   6         48.67         43.05         5.90 o
   4  10   6         45.49         48.15         6.17 o
   5  10   6        455.52        518.88        12.78 o
   6  10   6        270.52        263.26        10.45 o
   7  10   6         93.21         94.46         7.76 o
   8  10   6         45.05         45.88         7.84 o
 -11  11   6         31.88         29.59         7.50 o
 -10  11   6         27.34         22.22         7.50 o
  -9  11   6          0.01         -5.44         5.44 o
  -8  11   6         19.41         19.98         6.04 o
  -7  11   6         75.86         86.06         7.28 o
  -6  11   6        192.86        183.27         7.88 o
  -5  11   6         80.81         90.60         5.82 o
  -4  11   6         36.21         41.66         4.79 o
  -3  11   6         78.12         76.09         5.63 o
  -2  11   6         74.76         72.74         5.71 o
  -1  11   6         36.62         35.86         5.30 o
   0  11   6          0.02         -4.89         4.89 o
   1  11   6          6.32         -2.04         4.93 o
   2  11   6          0.04         -3.74         6.75 o
   3  11   6         70.46         85.61         8.69 o
   4  11   6         14.22          7.40         6.34 o
   5  11   6         36.27         29.37         7.72 o
   6  11   6         60.36         44.73        14.30 o
   7  11   6         14.83         19.60        10.30 o
 -10  12   6          3.71         -7.10         7.10 o
  -9  12   6          7.76         15.00         6.12 o
  -8  12   6        101.04        112.77        13.92 o
  -7  12   6         33.61         38.85         7.44 o
  -6  12   6          0.03         -4.20         4.20 o
  -5  12   6          0.38         -1.05         4.31 o
  -4  12   6        105.54        112.03         8.43 o
  -3  12   6          0.88          2.81         4.03 o
  -2  12   6          5.92          1.01         4.03 o
  -1  12   6          4.42         -4.73         4.73 o
   0  12   6         26.60         26.20         7.78 o
   1  12   6         50.01         63.94         8.16 o
   2  12   6          0.78          9.41         6.09 o
   3  12   6          4.48         -5.96         6.83 o
   4  12   6          8.82          4.73         7.66 o
   5  12   6        157.91        138.81        14.14 o
  -8  13   6          3.14         -2.14         6.86 o
  -7  13   6         87.89        113.27         8.49 o
  -6  13   6         18.00         14.70         6.04 o
  -5  13   6         23.81         26.37         6.11 o
  -4  13   6         79.47         76.27         6.16 o
  -3  13   6         19.74         22.07         5.00 o
  -2  13   6          3.06         -4.65         4.65 o
  -1  13   6         46.79         52.80         9.84 o
   0  13   6        316.72        322.44        17.66 o
   1  13   6          0.51          6.99         8.29 o
   2  13   6        169.29        158.13        14.54 o
   3  13   6          0.38         -5.62         8.24 o
  -5  14   6          6.19         -4.31        12.72 o
  -4  14   6         25.25         34.91         7.86 o
  -3  14   6          5.10          4.43         6.43 o
  -2  14   6        110.94        108.13         8.39 o
  -1  14   6         37.45         31.88         8.19 o
   0  14   6        170.99        198.83        13.33 o
 -17   1   7          0.06         -1.17         5.49 o
 -16   1   7        242.50        286.29        11.76 o
 -15   1   7         17.41          9.97         6.73 o
 -14   1   7        185.42        198.34         8.54 o
 -13   1   7        349.18        334.74        10.26 o
 -12   1   7          2.21          1.40         3.59 o
 -11   1   7        253.35        268.64         7.55 o
 -10   1   7         24.67         34.45         3.89 o
  -9   1   7       1674.84       1714.41        16.90 o
  -8   1   7          4.87          4.71         2.01 o
  -7   1   7        123.06        144.39         3.25 o
  -6   1   7         69.14         68.82         2.35 o
  -5   1   7       8759.03       8971.62        55.19 o
  -4   1   7        400.63        441.91         4.60 o
  -3   1   7        337.62        354.40         4.15 o
  -2   1   7        558.32        521.65         5.45 o
  -1   1   7        202.67        196.80         3.41 o
   0   1   7        764.73        881.26         8.84 o
   1   1   7       1822.52       1983.85        17.47 o
   2   1   7       1755.51       1881.64        18.28 o
   3   1   7        159.93        156.21         5.20 o
   4   1   7        627.72        641.75        10.69 o
   5   1   7       1526.37       1456.82        18.13 o
   6   1   7        348.74        339.34         8.86 o
   7   1   7         86.13         72.36         5.76 o
   8   1   7         39.29         28.32         4.76 o
   9   1   7        372.53        348.26        10.98 o
  10   1   7          0.25          1.53         5.50 o
  11   1   7          4.11          1.05         4.81 o
 -17   2   7         39.21         40.96         7.14 o
 -16   2   7          5.97          0.12         5.63 o
 -15   2   7        219.23        230.44        10.25 o
 -14   2   7        292.78        285.36        10.40 o
 -13   2   7         27.30         21.38         4.96 o
 -12   2   7        791.80        761.77        14.08 o
 -11   2   7       1360.71       1327.27        17.17 o
 -10   2   7          0.05         -2.40         2.40 o
  -9   2   7         90.58         87.02         3.43 o
  -8   2   7        984.38        930.10        10.01 o
  -7   2   7        615.48        604.69         6.68 o
  -6   2   7         20.55         30.23         1.85 o
  -5   2   7        782.62        854.10        11.45 o
  -4   2   7          0.27         -1.01         1.01 o
  -3   2   7        608.90        658.93         5.81 o
  -2   2   7          5.07          0.58         1.25 o
  -1   2   7        585.11        579.72         5.93 o
   0   2   7        135.19        171.81         4.08 o
   1   2   7        281.26        314.53         5.55 o
   2   2   7         91.51         88.73         4.01 o
   3   2   7        252.00        221.46         6.84 o
   4   2   7        669.91        640.96        14.41 o
   5   2   7        275.47        260.40         7.39 o
   6   2   7        153.91        144.74         6.41 o
   7   2   7        240.52        226.00         8.19 o
   8   2   7        137.73        112.27         7.13 o
   9   2   7         14.70          6.27         4.38 o
  10   2   7         50.21         49.17         6.06 o
  11   2   7         40.33         30.22         5.91 o
 -17   3   7         12.04          0.83         6.61 o
 -16   3   7          7.66         -0.94         5.26 o
 -15   3   7         22.55         22.26         5.69 o
 -14   3   7         68.40         56.63         6.89 o
 -13   3   7        190.54        186.28         8.40 o
 -12   3   7        612.07        616.19        12.63 o
 -11   3   7        554.27        549.00        11.17 o
 -10   3   7          8.55          6.37         2.65 o
  -9   3   7         30.07         33.54         2.67 o
  -8   3   7       1458.54       1370.04        13.29 o
  -7   3   7        411.72        398.27         5.08 o
  -6   3   7          0.40         -1.06         1.06 o
  -5   3   7       1810.63       1898.19        14.34 o
  -4   3   7        187.55        162.12         4.15 o
  -3   3   7          0.36          2.00         0.77 o
  -2   3   7        258.15        242.98         4.10 o
  -1   3   7         12.36          7.42         1.40 o
   0   3   7       1459.74       1458.70        14.10 o
   1   3   7         54.62         76.63         3.45 o
   2   3   7          0.92          2.23         2.45 o
   3   3   7        154.79        145.19         5.30 o
   4   3   7        728.07        724.79        11.91 o
   5   3   7        853.69        823.54        12.34 o
   6   3   7        278.46        263.87         7.89 o
   7   3   7        106.37        101.40         6.14 o
   8   3   7         32.38         26.81         4.70 o
   9   3   7          1.58          1.78         4.15 o
  10   3   7          5.92          9.20         4.83 o
  11   3   7          6.10          3.55         5.24 o
 -16   4   7          4.57         12.42         9.41 o
 -15   4   7          0.94          0.36         4.58 o
 -14   4   7        139.60        124.56         7.86 o
 -13   4   7          3.63          3.58         4.26 o
 -12   4   7         12.08          8.83         4.23 o
 -11   4   7         12.11         10.46         5.75 o
 -10   4   7        649.62        643.54        11.07 o
  -9   4   7         24.09         18.98         3.40 o
  -8   4   7        536.88        525.42         6.37 o
  -7   4   7        802.96        751.26         6.55 o
  -6   4   7         50.58         67.82         2.40 o
  -5   4   7         49.67         40.63         4.18 o
  -4   4   7          2.41          4.82         3.05 o
  -3   4   7       1589.79       1704.41        33.33 o
  -2   4   7        104.35        105.07         2.43 o
  -1   4   7         29.72         26.64         1.87 o
   0   4   7        620.82        622.61         7.99 o
   1   4   7        689.24        624.87        10.31 o
   2   4   7         98.85        101.64         4.41 o
   3   4   7        161.80        151.93         6.30 o
   4   4   7          1.00          1.93         2.91 o
   5   4   7         25.81         19.37         3.93 o
   6   4   7         21.76         22.75         4.45 o
   7   4   7        134.10        114.80         6.31 o
   8   4   7         17.07          8.29         4.07 o
   9   4   7         51.23         54.39         6.96 o
  10   4   7         63.51         83.41         6.81 o
  11   4   7          7.54          8.60         5.64 o
 -16   5   7         56.44         96.22        11.37 o
 -15   5   7        114.44        120.00        10.62 o
 -14   5   7          4.26          1.21         7.80 o
 -13   5   7        211.11        230.49        10.12 o
 -12   5   7        517.31        546.95        12.12 o
 -11   5   7        121.62        122.67         5.80 o
 -10   5   7         10.24         -0.90         3.03 o
  -9   5   7       1222.22       1199.99        14.61 o
  -8   5   7        474.16        449.72         5.87 o
  -7   5   7        285.37        278.94         3.81 o
  -6   5   7        373.06        376.97         8.81 o
  -5   5   7       1145.90       1096.88        16.39 o
  -4   5   7         56.03         61.85         5.43 o
  -3   5   7       1158.64       1145.82        15.05 o
  -2   5   7        915.66        838.67         7.39 o
  -1   5   7        563.65        608.72         6.93 o
   0   5   7          2.72          0.93         2.78 o
   1   5   7        234.36        204.75         7.22 o
   2   5   7         87.26         83.51         4.20 o
   3   5   7        192.63        185.56         6.36 o
   4   5   7        147.06        151.88         6.36 o
   5   5   7       2812.76       2745.14        27.35 o
   6   5   7          8.58          5.92         4.27 o
   7   5   7         19.29          6.18         4.50 o
   8   5   7         18.49         25.74         5.07 o
   9   5   7        468.77        479.62        12.67 o
  10   5   7         20.13         30.51         6.03 o
 -16   6   7          3.35          1.09        12.35 o
 -15   6   7        180.68        171.78        12.90 o
 -14   6   7        104.24        106.54        10.29 o
 -13   6   7         30.47         27.52         7.87 o
 -12   6   7         46.94         40.96         7.86 o
 -11   6   7        271.58        292.79        10.35 o
 -10   6   7         15.00          9.69         3.31 o
  -9   6   7        104.08         99.99         5.45 o
  -8   6   7        213.43        227.70        10.99 o
  -7   6   7        116.66        110.10         4.60 o
  -6   6   7        151.09        167.61         6.21 o
  -5   6   7          2.01          4.57         2.66 o
  -4   6   7        104.09        103.54         3.92 o
  -3   6   7         37.71         40.64         2.23 o
  -2   6   7          0.57          3.07         1.14 o
  -1   6   7        358.42        341.24         4.85 o
   0   6   7        157.67        163.02         4.23 o
   1   6   7        106.88         91.71         4.11 o
   2   6   7        119.40        119.69         5.43 o
   3   6   7        220.84        226.53         7.12 o
   4   6   7        910.20        863.54        13.50 o
   5   6   7       1114.39       1078.44        17.24 o
   6   6   7         93.22         95.93         6.38 o
   7   6   7        164.09        176.37         8.27 o
   8   6   7        196.59        196.48         9.15 o
   9   6   7         55.27         52.31         6.27 o
  10   6   7          9.18          7.57         5.26 o
 -15   7   7         41.24         46.52         9.01 o
 -14   7   7         47.77         51.29         9.05 o
 -13   7   7        135.71        123.13        10.75 o
 -12   7   7          0.07          0.39         4.72 o
 -11   7   7         96.28         92.50         7.13 o
 -10   7   7        323.55        307.41        10.36 o
  -9   7   7       1548.96       1526.33        22.19 o
  -8   7   7        682.76        664.01        12.98 o
  -7   7   7        275.06        240.73         7.73 o
  -6   7   7         80.97         75.46         3.43 o
  -5   7   7        346.32        311.20         5.54 o
  -4   7   7          3.60          3.65         3.55 o
  -3   7   7          8.88          9.85         2.20 o
  -2   7   7        191.54        191.54         3.77 o
  -1   7   7         39.48         39.31         3.09 o
   0   7   7        459.68        454.37        10.40 o
   1   7   7         49.17         41.14         5.62 o
   2   7   7         43.27         37.25         4.32 o
   3   7   7        261.57        235.24         8.21 o
   4   7   7        202.95        216.20         8.87 o
   5   7   7         26.43          9.51         4.30 o
   6   7   7         19.31         11.94         5.45 o
   7   7   7          3.44          6.74         5.18 o
   8   7   7         55.56         48.46         7.64 o
   9   7   7        115.25        135.16         8.45 o
 -14   8   7         48.70         51.92         9.52 o
 -13   8   7          0.51          3.41         6.74 o
 -12   8   7          1.82         -2.29         5.41 o
 -11   8   7        236.94        229.95        10.33 o
 -10   8   7         53.06         47.91         5.90 o
  -9   8   7        342.67        360.27        10.62 o
  -8   8   7        122.30        125.55         6.98 o
  -7   8   7          8.96         13.10         3.94 o
  -6   8   7        126.17        128.14         5.80 o
  -5   8   7        320.79        343.85         8.76 o
  -4   8   7       1562.34       1563.76        16.98 o
  -3   8   7         53.77         43.47         3.93 o
  -2   8   7         10.50          0.45         3.40 o
  -1   8   7        127.63        134.21         5.97 o
   0   8   7        790.65        753.24        13.51 o
   1   8   7         89.58         84.03         5.20 o
   2   8   7         25.53         17.45         3.86 o
   3   8   7        115.92        129.57         6.77 o
   4   8   7        333.87        347.43        10.08 o
   5   8   7         19.87         25.41         4.81 o
   6   8   7         40.41         30.15         5.73 o
   7   8   7         63.91         64.06         6.58 o
   8   8   7        142.71        151.78        14.11 o
   9   8   7         62.74         70.48         8.79 o
 -14   9   7         23.55         -7.63        15.26 o
 -13   9   7          1.82          8.34         7.35 o
 -12   9   7        236.37        245.74        11.67 o
 -11   9   7          9.71          3.86         6.04 o
 -10   9   7         16.49          8.09         5.50 o
  -9   9   7          9.80          7.68         5.78 o
  -8   9   7          0.02         -4.31         4.31 o
  -7   9   7        236.65        247.05         9.51 o
  -6   9   7         29.12         33.28         3.59 o
  -5   9   7        102.62        120.92         6.61 o
  -4   9   7          0.87         -0.76         2.99 o
  -3   9   7        250.11        232.08         9.51 o
  -2   9   7        465.49        428.95        12.14 o
  -1   9   7         53.71         49.84         7.41 o
   0   9   7        206.15        224.45         8.23 o
   1   9   7         81.41         76.38         5.86 o
   2   9   7         78.37         79.16         5.59 o
   3   9   7         10.53          8.61         5.24 o
   4   9   7          8.11          1.72         4.75 o
   5   9   7         55.72         57.20         6.19 o
   6   9   7         69.81         59.70         6.29 o
   7   9   7         28.87         28.35         5.68 o
   8   9   7         86.28         93.45         7.62 o
 -13  10   7         19.71         21.16         9.19 o
 -12  10   7          7.69          2.61         5.51 o
 -11  10   7         48.91         47.00         7.29 o
 -10  10   7          8.83         -2.39         5.33 o
  -9  10   7          0.15         -1.39         4.88 o
  -8  10   7          0.64         -5.93         6.06 o
  -7  10   7          1.06          3.37         5.01 o
  -6  10   7         61.19         53.20         4.40 o
  -5  10   7         31.85         26.78         3.86 o
  -4  10   7        587.16        590.21        10.82 o
  -3  10   7         53.60         42.40         6.12 o
  -2  10   7         33.56         24.89         5.15 o
  -1  10   7          0.01         -3.07         4.55 o
   0  10   7        362.14        322.43        12.07 o
   1  10   7         14.97         15.96         6.19 o
   2  10   7          2.18         -0.08         5.42 o
   3  10   7        137.19        151.20         9.67 o
   4  10   7         26.82         31.67         5.56 o
   5  10   7         24.21         28.91         6.04 o
   6  10   7          0.28         15.19         5.48 o
   7  10   7          3.24          4.82         5.79 o
 -11  11   7         77.41        108.05        11.23 o
 -10  11   7         95.47         98.05        10.17 o
  -9  11   7        136.82        127.14        10.49 o
  -8  11   7          0.45         -5.92         5.92 o
  -7  11   7        122.60        128.65         6.75 o
  -6  11   7        263.12        242.21         7.93 o
  -5  11   7          4.35          2.73         3.70 o
  -4  11   7        124.08        146.60         6.66 o
  -3  11   7         28.30         24.77         4.48 o
  -2  11   7        278.75        230.87        10.40 o
  -1  11   7         68.57         76.07         7.22 o
   0  11   7          2.57         -5.01         5.01 o
   1  11   7          0.22          3.45         5.15 o
   2  11   7        319.59        335.59        15.97 o
   3  11   7        249.09        246.11        12.57 o
   4  11   7         16.11         14.74         7.07 o
   5  11   7        205.45        216.55        13.09 o
   6  11   7          0.03          7.50         9.49 o
 -10  12   7         57.20         70.07         9.80 o
  -9  12   7         45.52         29.74         8.60 o
  -8  12   7         46.30         46.93         8.00 o
  -7  12   7         67.40         77.07         9.51 o
  -6  12   7          8.46         -4.33         6.46 o
  -5  12   7          0.60         -2.07         4.58 o
  -4  12   7        138.39        152.75         7.18 o
  -3  12   7        169.74        166.59         7.47 o
  -2  12   7          1.44         -5.24         5.24 o
  -1  12   7         13.04         12.24         5.76 o
   0  12   7         43.97         49.64         7.63 o
   1  12   7        247.56        255.11        12.65 o
   2  12   7          8.93         15.07         7.12 o
   3  12   7         59.53         71.55         9.89 o
   4  12   7          9.70         21.14        15.78 o
  -8  13   7         10.46         14.18         8.71 o
  -7  13   7         22.58         28.66         9.05 o
  -6  13   7          0.61         -3.49         6.77 o
  -5  13   7         78.81         75.72         9.05 o
  -4  13   7          0.85         -3.56         6.31 o
  -3  13   7         38.50         33.38         5.84 o
  -2  13   7         10.75          7.66         5.23 o
  -1  13   7         19.95         20.76         6.71 o
   0  13   7         25.85         23.48         8.51 o
   1  13   7         45.51         46.07         9.90 o
   2  13   7          0.23         -1.60         8.80 o
 -17   0   8         73.76         83.60        11.20 o
 -16   0   8         70.53         74.17        10.56 o
 -15   0   8         13.52          9.15         7.33 o
 -14   0   8         49.33         64.18         8.72 o
 -13   0   8        176.38        165.34        14.19 o
 -12   0   8         56.67         37.54         6.83 o
 -11   0   8        434.95        431.83        15.96 o
 -10   0   8         12.25          3.98         5.27 o
  -9   0   8         44.46         33.92         3.98 o
  -8   0   8        414.56        448.24         8.24 o
  -7   0   8       1002.98        981.06        11.87 o
  -6   0   8         98.78         73.57         3.69 o
  -5   0   8       6213.99       6292.71        54.03 o
  -4   0   8         99.37         96.45         3.81 o
  -3   0   8        182.46        191.22         8.06 o
  -2   0   8        828.37        750.69        11.48 o
  -1   0   8          4.85          3.44         2.57 o
   0   0   8        354.42        351.75         8.10 o
   1   0   8        176.12        183.60         6.66 o
   2   0   8          2.37         -1.07         2.79 o
   3   0   8          7.78          5.34         4.05 o
   4   0   8          7.25          4.14         5.81 o
   5   0   8        114.27         99.70         8.66 o
   6   0   8        185.23        163.98        11.92 o
   7   0   8          7.80          0.01         6.40 o
   8   0   8        607.03        659.52        19.47 o
   9   0   8         44.40         58.33        14.92 o
  10   0   8         32.46         23.27         7.90 o
  11   0   8        261.09        296.50        17.23 o
 -17   1   8         12.54         -6.09         6.26 o
 -16   1   8         26.72         16.73         5.74 o
 -15   1   8         30.97         34.31         6.76 o
 -14   1   8          1.54          4.18         5.07 o
 -13   1   8         36.17         42.47         5.48 o
 -12   1   8         32.93         32.00         4.55 o
 -11   1   8         34.45         33.61         4.49 o
 -10   1   8          8.83         15.83         5.98 o
  -9   1   8        165.48        168.47         4.57 o
  -8   1   8          0.78         -0.33         1.84 o
  -7   1   8         55.77         45.82         2.76 o
  -6   1   8        500.73        498.50         5.43 o
  -5   1   8         57.55         56.59         2.17 o
  -4   1   8        894.65        875.57         8.13 o
  -3   1   8        125.44        114.73         2.76 o
  -2   1   8          3.43          5.33         1.61 o
  -1   1   8          0.12         -1.58         1.58 o
   0   1   8         50.56         52.00         2.87 o
   1   1   8         22.53         30.71         2.91 o
   2   1   8          5.72          6.40         2.57 o
   3   1   8         17.79         15.48         3.00 o
   4   1   8         34.92         34.92         3.96 o
   5   1   8        364.31        314.86         8.05 o
   6   1   8         39.34         36.90         4.86 o
   7   1   8         19.48         13.66         4.36 o
   8   1   8          5.14          2.23         4.86 o
   9   1   8         71.12         76.51         6.91 o
  10   1   8         56.45         45.93         6.17 o
  11   1   8         18.14         16.96         7.14 o
 -17   2   8         49.82         68.86         7.62 o
 -16   2   8         54.18         44.15         6.39 o
 -15   2   8          5.81         15.14         5.84 o
 -14   2   8          8.81         -0.90         4.58 o
 -13   2   8         71.95         59.74         5.49 o
 -12   2   8        216.27        216.46         8.11 o
 -11   2   8         10.15         16.26         3.89 o
 -10   2   8         47.50         42.85         3.47 o
  -9   2   8         15.51         16.50         2.43 o
  -8   2   8        190.26        200.41         5.17 o
  -7   2   8        133.07        129.31         3.24 o
  -6   2   8       3089.94       3156.28        23.14 o
  -5   2   8         39.40         52.92         1.84 o
  -4   2   8        571.05        593.44         6.64 o
  -3   2   8         10.34          6.11         1.26 o
  -2   2   8        400.88        327.14         4.48 o
  -1   2   8         41.89         26.35         2.12 o
   0   2   8        162.20        162.65         4.47 o
   1   2   8          7.26          5.21         2.24 o
   2   2   8        280.34        264.41         6.95 o
   3   2   8         66.95         71.59         4.26 o
   4   2   8         21.48         26.43         3.97 o
   5   2   8         45.68         35.18         4.16 o
   6   2   8         43.83         38.99         4.49 o
   7   2   8          2.90         -3.41         3.41 o
   8   2   8         24.53         23.83         6.14 o
   9   2   8         23.43         16.27         4.84 o
  10   2   8         11.19          8.22         4.78 o
 -17   3   8         43.28         24.10        10.03 o
 -16   3   8         32.50         31.05         6.80 o
 -15   3   8         99.38        108.98         8.37 o
 -14   3   8         38.96         51.20         8.68 o
 -13   3   8         61.72         54.69         5.51 o
 -12   3   8        295.51        286.07        10.54 o
 -11   3   8        159.17        159.03         6.44 o
 -10   3   8         55.02         58.36         4.08 o
  -9   3   8        230.06        229.49         5.04 o
  -8   3   8        585.84        615.08         6.58 o
  -7   3   8        330.69        318.16         4.46 o
  -6   3   8        485.94        506.30         5.37 o
  -5   3   8        509.92        520.10         6.76 o
  -4   3   8         85.66         65.93         1.86 o
  -3   3   8       1189.37       1110.07         9.67 o
  -2   3   8         51.40         74.92         2.69 o
  -1   3   8         32.21         26.20         2.14 o
   0   3   8       2258.92       2301.21        20.74 o
   1   3   8        331.12        350.63         6.62 o
   2   3   8         30.08         23.63         3.04 o
   3   3   8        710.15        661.28        11.18 o
   4   3   8         22.08         24.45         3.88 o
   5   3   8        635.78        619.08        11.19 o
   6   3   8          1.02         -0.59         3.72 o
   7   3   8        175.17        175.99         7.74 o
   8   3   8          4.30         -2.56         4.23 o
   9   3   8        311.33        319.74        10.83 o
  10   3   8        282.61        295.91        11.61 o
 -16   4   8         16.58         10.32        11.46 o
 -15   4   8         59.60         63.48         8.93 o
 -14   4   8         65.20         60.62         6.32 o
 -13   4   8         13.21          3.11         3.94 o
 -12   4   8          4.13          0.11         3.80 o
 -11   4   8        452.44        411.52         8.78 o
 -10   4   8         19.78         27.42         3.48 o
  -9   4   8          7.15          5.97         2.41 o
  -8   4   8       1371.32       1297.67        10.32 o
  -7   4   8         95.04        114.25         2.39 o
  -6   4   8          0.91         -4.14         4.35 o
  -5   4   8         60.27         34.99         4.40 o
  -4   4   8         57.88         67.59         6.20 o
  -3   4   8         19.90         25.42         1.86 o
  -2   4   8       1144.83       1164.52        10.49 o
  -1   4   8       1359.35       1482.49        13.33 o
   0   4   8       1450.84       1414.66        14.44 o
   1   4   8       1932.85       1913.58        18.72 o
   2   4   8       1816.31       1807.73        19.85 o
   3   4   8         38.34         25.81         4.02 o
   4   4   8        385.89        409.25         8.83 o
   5   4   8        434.13        424.26         9.58 o
   6   4   8         82.03         85.15         5.76 o
   7   4   8         39.93         45.09         5.09 o
   8   4   8        440.10        469.32        12.21 o
   9   4   8        115.58        114.63         7.85 o
  10   4   8         38.88         42.66         6.57 o
 -16   5   8          6.11          4.74         9.02 o
 -15   5   8         28.05         42.50         8.59 o
 -14   5   8          0.56         -4.84         6.20 o
 -13   5   8          1.14          8.11         7.91 o
 -12   5   8        389.31        349.87        13.85 o
 -11   5   8         47.34         53.28         4.61 o
 -10   5   8        626.35        568.73         9.64 o
  -9   5   8        576.12        593.05         9.23 o
  -8   5   8          2.86          5.28         1.64 o
  -7   5   8        317.86        302.53         8.42 o
  -6   5   8         22.64         34.11         4.49 o
  -5   5   8        688.88        644.74        13.96 o
  -4   5   8        241.06        252.93        10.11 o
  -3   5   8         33.27         25.54         1.87 o
  -2   5   8        629.39        680.99         6.62 o
  -1   5   8        960.37        995.48        10.67 o
   0   5   8        195.18        180.35         4.85 o
   1   5   8        774.69        744.02        10.06 o
   2   5   8       1983.23       2038.61        21.80 o
   3   5   8       2354.38       2307.69        24.96 o
   4   5   8       1082.08       1116.62        15.93 o
   5   5   8        678.76        737.82        14.15 o
   6   5   8         76.11         75.28         6.16 o
   7   5   8          9.25          9.14         4.86 o
   8   5   8          3.96          5.28         4.86 o
   9   5   8          9.15          3.07         5.54 o
  10   5   8          9.17          3.92         5.59 o
 -16   6   8         22.77         27.58        11.02 o
 -15   6   8         13.39         13.30         7.46 o
 -14   6   8         22.12         24.74         8.08 o
 -13   6   8         67.61         83.81         9.40 o
 -12   6   8          0.07          3.27         7.18 o
 -11   6   8         60.40         59.01         6.47 o
 -10   6   8          0.80         -4.36         4.36 o
  -9   6   8        528.54        535.19        11.74 o
  -8   6   8         58.32         49.23         3.68 o
  -7   6   8         33.96         26.82         2.86 o
  -6   6   8        337.96        348.12         9.81 o
  -5   6   8        214.59        198.01         8.63 o
  -4   6   8         18.65        140.10        17.34 o
  -3   6   8          0.08         -1.22         1.22 o
  -2   6   8        352.61        345.93         4.27 o
  -1   6   8         18.94         23.61         2.27 o
   0   6   8       1687.94       1631.90        19.02 o
   1   6   8        324.04        318.76         8.16 o
   2   6   8          0.09         -3.06         3.06 o
   3   6   8         38.87         41.57         4.91 o
   4   6   8         47.01         58.38         5.65 o
   5   6   8       1125.90       1166.94        18.47 o
   6   6   8        173.11        187.35         8.84 o
   7   6   8         35.24         46.44         6.23 o
   8   6   8        179.06        191.32         9.33 o
   9   6   8         30.73         34.72         6.12 o
 -15   7   8         46.06         70.79        10.01 o
 -14   7   8          4.34         -0.11         6.89 o
 -13   7   8          9.51          6.75         7.15 o
 -12   7   8          2.22         -2.12         4.93 o
 -11   7   8        196.95        231.03         9.85 o
 -10   7   8        740.03        721.56        17.63 o
  -9   7   8        208.22        226.53         8.47 o
  -8   7   8        226.40        219.10         7.20 o
  -7   7   8         29.21         18.66         6.11 o
  -6   7   8        413.39        368.09        10.61 o
  -5   7   8        148.31        155.08         8.01 o
  -4   7   8         80.29         78.02         3.21 o
  -3   7   8        169.09        161.42         4.19 o
  -2   7   8         99.88         97.21         3.42 o
  -1   7   8        102.77         95.11         4.33 o
   0   7   8        193.34        170.68         6.10 o
   1   7   8        674.41        653.41        12.45 o
   2   7   8        320.88        331.29         8.71 o
   3   7   8        251.70        237.49         9.97 o
   4   7   8        150.03        168.85         9.24 o
   5   7   8         39.62         34.66         5.46 o
   6   7   8        150.44        166.85         8.71 o
   7   7   8        288.16        294.86        11.40 o
   8   7   8         19.71         25.67         6.17 o
   9   7   8         86.00         82.17         8.38 o
 -14   8   8          8.10         12.03         7.41 o
 -13   8   8          2.92         -1.65         6.60 o
 -12   8   8         12.19         13.05         5.76 o
 -11   8   8          0.45          0.53         4.59 o
 -10   8   8         11.57          6.43         4.53 o
  -9   8   8        197.62        175.11         9.88 o
  -8   8   8         76.41         73.68         9.97 o
  -7   8   8        273.41        258.99        11.56 o
  -6   8   8        474.48        448.26         9.00 o
  -5   8   8        455.32        451.32         8.96 o
  -4   8   8        973.71        962.00        15.38 o
  -3   8   8        162.10        149.46         7.18 o
  -2   8   8        176.55        153.95         8.53 o
  -1   8   8        250.55        253.25        10.33 o
   0   8   8          0.02         -2.80         3.56 o
   1   8   8          0.31         -3.04         3.04 o
   2   8   8         46.24         48.56         4.94 o
   3   8   8         56.41         51.40         5.31 o
   4   8   8          0.67         -6.11         6.11 o
   5   8   8          3.67         -0.45         4.07 o
   6   8   8         29.01         32.32         5.80 o
   7   8   8         16.97         17.87         6.06 o
   8   8   8        320.28        334.47        12.66 o
 -13   9   8         15.94         25.98         6.33 o
 -12   9   8         33.43         39.45         6.23 o
 -11   9   8         32.88         31.28         5.61 o
 -10   9   8         45.88         39.90         5.38 o
  -9   9   8          2.85         -2.18         4.04 o
  -8   9   8        176.39        172.54        10.90 o
  -7   9   8         89.54         75.37         5.30 o
  -6   9   8        252.99        244.49         7.65 o
  -5   9   8        118.97         90.94         5.46 o
  -4   9   8        149.73        162.17         7.27 o
  -3   9   8        285.48        209.79         8.70 o
  -2   9   8         17.92         16.43         4.90 o
  -1   9   8         10.38          0.71         4.40 o
   0   9   8        105.59         95.24         7.71 o
   1   9   8        131.69        113.32        10.10 o
   2   9   8         29.76         25.19         6.35 o
   3   9   8         37.02         29.74         5.38 o
   4   9   8         69.58         70.23         6.33 o
   5   9   8         37.07         33.67         5.79 o
   6   9   8         77.75         79.06         7.43 o
   7   9   8         19.31         25.31         6.38 o
 -12  10   8          9.12         15.54         8.62 o
 -11  10   8         16.27         -0.43        10.79 o
 -10  10   8         24.57         28.99         7.30 o
  -9  10   8        195.72        219.32        12.08 o
  -8  10   8          0.44          0.05         5.46 o
  -7  10   8          5.05         -0.42         5.52 o
  -6  10   8         65.60         42.94         7.02 o
  -5  10   8         28.70         27.03         4.60 o
  -4  10   8          2.23          2.86         3.80 o
  -3  10   8        457.45        410.95        17.42 o
  -2  10   8         19.32         16.10         7.48 o
  -1  10   8         59.37         49.96         6.30 o
   0  10   8         11.24         12.21         5.85 o
   1  10   8        113.21        129.95         9.13 o
   2  10   8         35.48         29.23         8.75 o
   3  10   8         43.02         46.15         7.63 o
   4  10   8         87.12        104.67         9.33 o
   5  10   8         85.64         77.62         9.03 o
   6  10   8         10.51          9.52         7.18 o
 -11  11   8          8.17          6.13         7.34 o
 -10  11   8         11.04          3.67         6.43 o
  -9  11   8         10.57          7.18         6.83 o
  -8  11   8          2.73          2.71         7.43 o
  -7  11   8          2.35          1.46         6.34 o
  -6  11   8         23.70         27.46         6.51 o
  -5  11   8          7.78         -5.00         7.37 o
  -4  11   8        121.21        124.85         9.77 o
  -3  11   8        188.64        163.53         8.96 o
  -2  11   8          8.25         -2.09         6.31 o
  -1  11   8          1.28         -0.53         4.76 o
   0  11   8          6.53          0.26         5.98 o
   1  11   8        162.66        164.25        10.19 o
   2  11   8         57.88         73.80         7.98 o
   3  11   8         39.32         39.40        10.03 o
   4  11   8          5.21         12.74         7.00 o
   5  11   8         26.22         29.29         8.37 o
 -10  12   8         89.35        100.09        12.63 o
  -9  12   8         64.33         66.63         9.54 o
  -8  12   8         24.74         16.83         7.57 o
  -7  12   8          4.65         10.23         7.47 o
  -6  12   8         36.19         37.43         6.92 o
  -5  12   8          8.21         11.36         6.82 o
  -4  12   8         13.42          8.62         6.79 o
  -3  12   8          0.12          1.05         5.33 o
  -2  12   8         60.79         80.86         8.79 o
  -1  12   8         11.82          4.12         5.70 o
   0  12   8         54.13         51.58         7.89 o
   1  12   8          2.40          4.16         8.88 o
   2  12   8          0.10         12.47         6.70 o
   3  12   8          0.01         -1.86         6.74 o
  -7  13   8        102.49        119.35        15.82 o
  -6  13   8         50.92         72.52         8.59 o
  -5  13   8          8.59          5.38         7.39 o
  -4  13   8          0.15         -2.60         6.00 o
  -3  13   8         48.48         38.53         7.95 o
  -2  13   8         11.49         17.55         7.25 o
  -1  13   8         91.44        117.11        10.16 o
   0  13   8         12.76         27.24         7.85 o
   1  13   8          0.00         -2.68         8.68 o
 -17   1   9         50.98         63.87         7.70 o
 -16   1   9         22.25         36.70         6.45 o
 -15   1   9         40.11         31.84         6.41 o
 -14   1   9         31.09         33.43         5.99 o
 -13   1   9          3.27         -4.03         4.03 o
 -12   1   9        164.39        187.64         8.82 o
 -11   1   9        205.97        192.47         8.43 o
 -10   1   9          1.67          0.94         3.59 o
  -9   1   9        114.69        112.76         4.02 o
  -8   1   9        113.13        116.06         3.57 o
  -7   1   9       1304.71       1316.11        11.80 o
  -6   1   9        974.02        965.45         8.93 o
  -5   1   9        379.94        414.95         4.88 o
  -4   1   9        746.32        696.21         6.93 o
  -3   1   9        332.24        316.73         5.05 o
  -2   1   9       1391.09       1408.89        32.63 o
  -1   1   9        346.11        424.94         6.69 o
   0   1   9       2149.86       2256.67        19.81 o
   1   1   9        689.34        674.10         9.09 o
   2   1   9        360.56        304.64         6.87 o
   3   1   9         29.74         45.17         4.39 o
   4   1   9        945.76        908.58        13.16 o
   5   1   9        954.95        885.70        13.58 o
   6   1   9         65.55         57.95         5.17 o
   7   1   9        104.24        103.11         6.44 o
   8   1   9        162.00        145.16         7.72 o
   9   1   9         18.50         10.26         5.28 o
  10   1   9          4.63          8.16         5.56 o
 -17   2   9         27.98         22.94         8.55 o
 -16   2   9         51.50         67.58         7.73 o
 -15   2   9        150.57        156.21        13.19 o
 -14   2   9          7.15          0.88         4.25 o
 -13   2   9         18.56         18.56         4.36 o
 -12   2   9         72.75         81.02         6.36 o
 -11   2   9        118.33        118.18         5.74 o
 -10   2   9        202.55        201.46         6.64 o
  -9   2   9        137.36        129.62         4.78 o
  -8   2   9         76.72         80.56         3.20 o
  -7   2   9       2965.48       2906.91        23.02 o
  -6   2   9        196.21        214.97         3.78 o
  -5   2   9         47.57         46.29         2.17 o
  -4   2   9         27.71         21.06         2.48 o
  -3   2   9        146.40        110.89         3.14 o
  -2   2   9        129.01        125.41         3.83 o
  -1   2   9         96.90         93.60         3.45 o
   0   2   9       1886.72       1836.11        16.90 o
   1   2   9        169.67        170.20         5.72 o
   2   2   9        142.14        142.27         5.49 o
   3   2   9       2606.31       2513.43        24.81 o
   4   2   9        390.31        408.67         8.93 o
   5   2   9        785.79        763.84        12.82 o
   6   2   9          0.26         -4.14         4.14 o
   7   2   9        191.48        216.44         8.59 o
   8   2   9         36.59         29.82         5.25 o
   9   2   9          2.08         -4.44         5.17 o
  10   2   9         59.97         52.70         6.88 o
 -17   3   9         10.48         10.29        21.51 o
 -16   3   9          2.15          4.46         7.44 o
 -15   3   9          7.00         23.84        11.51 o
 -14   3   9         42.86         27.79         5.45 o
 -13   3   9        157.62        166.43         8.44 o
 -12   3   9         70.10         72.16         5.63 o
 -11   3   9        108.61        125.39         5.36 o
 -10   3   9         54.14         61.62         4.38 o
  -9   3   9        750.74        783.56        15.25 o
  -8   3   9        461.62        463.60         6.12 o
  -7   3   9        708.27        702.42         7.76 o
  -6   3   9          0.46         -1.48         1.48 o
  -5   3   9          8.23          2.63         1.08 o
  -4   3   9        291.29        271.11         3.33 o
  -3   3   9         84.73         92.79         2.57 o
  -2   3   9         81.28         96.45         4.47 o
  -1   3   9        113.03        136.69         3.92 o
   0   3   9         25.03         31.29         3.43 o
   1   3   9         57.47         57.06         3.66 o
   2   3   9        442.21        387.93         8.45 o
   3   3   9         39.29         45.02         4.19 o
   4   3   9        452.45        453.00        11.28 o
   5   3   9         95.28         93.95         5.86 o
   6   3   9         23.70          4.77         4.16 o
   7   3   9         41.72         30.59         5.39 o
   8   3   9          0.12          6.91         4.97 o
   9   3   9          0.64          7.73         5.04 o
 -16   4   9          3.27          2.55         7.93 o
 -15   4   9         99.00        141.58        12.82 o
 -14   4   9        116.98        127.54        10.06 o
 -13   4   9          2.03         -0.56         5.39 o
 -12   4   9          0.29         -2.43         4.46 o
 -11   4   9       1205.92       1181.15        15.20 o
 -10   4   9        110.13        122.51         5.04 o
  -9   4   9       2144.69       2105.22        21.09 o
  -8   4   9        102.58         97.58         3.79 o
  -7   4   9        131.17        150.77         3.76 o
  -6   4   9         11.08          2.91         4.26 o
  -5   4   9        351.31        341.09        11.74 o
  -4   4   9        458.43        448.26         8.68 o
  -3   4   9        890.65        861.38        12.69 o
  -2   4   9        442.10        472.05         5.97 o
  -1   4   9        761.16        847.22        12.68 o
   0   4   9        345.89        402.86         6.93 o
   1   4   9        210.58        235.58         8.10 o
   2   4   9          4.78          1.22         3.19 o
   3   4   9        124.14        144.42         6.53 o
   4   4   9        472.21        512.82        10.35 o
   5   4   9        255.81        228.53         8.75 o
   6   4   9        204.96        206.73         8.71 o
   7   4   9         54.43         69.18         6.26 o
   8   4   9         27.67         33.62         5.82 o
   9   4   9         88.29        101.07         8.10 o
 -16   5   9          1.43          6.78         8.75 o
 -15   5   9          0.01         -3.18         5.82 o
 -14   5   9         43.19         32.36         7.87 o
 -13   5   9        389.29        425.53        15.09 o
 -12   5   9          2.58          1.10         4.37 o
 -11   5   9         22.81         34.84         5.45 o
 -10   5   9        373.83        364.47        10.06 o
  -9   5   9       1050.20       1092.42        16.73 o
  -8   5   9         44.92         69.46         4.51 o
  -7   5   9        644.06        644.05        13.11 o
  -6   5   9       1223.54       1239.73        18.63 o
  -5   5   9         18.69          7.87         4.51 o
  -4   5   9        250.94        244.07         9.85 o
  -3   5   9        326.04        307.27         4.78 o
  -2   5   9       2432.99       2425.37        19.65 o
  -1   5   9         52.76         49.07         3.10 o
   0   5   9         29.94         36.44         3.58 o
   1   5   9        180.29        172.33         6.44 o
   2   5   9       1070.46       1011.09        15.39 o
   3   5   9         46.19         60.94         6.51 o
   4   5   9        809.69        790.14        17.24 o
   5   5   9         93.84         93.29         6.76 o
   6   5   9          0.88          3.39         5.74 o
   7   5   9        118.33        126.61         7.91 o
   8   5   9        143.41        135.37         8.48 o
   9   5   9          0.01          4.15         6.91 o
 -16   6   9         31.97         35.12        12.95 o
 -15   6   9          0.67          9.50         7.61 o
 -14   6   9         21.87         23.75         7.46 o
 -13   6   9         59.41         77.46         7.59 o
 -12   6   9          1.14          5.53         5.01 o
 -11   6   9         58.98         46.03         5.99 o
 -10   6   9         76.02         66.24         5.42 o
  -9   6   9        730.08        714.25        13.23 o
  -8   6   9        327.20        330.45        12.25 o
  -7   6   9       2003.78       2043.94        27.34 o
  -6   6   9        134.45        134.78         7.87 o
  -5   6   9          1.01         -4.66         4.66 o
  -4   6   9        197.81        208.38        10.57 o
  -3   6   9        195.19        181.62         3.68 o
  -2   6   9        439.27        422.97         6.51 o
  -1   6   9         30.59         29.26         3.18 o
   0   6   9        284.48        265.79         7.15 o
   1   6   9         73.91         68.52         4.96 o
   2   6   9        561.44        548.41        11.16 o
   3   6   9        198.36        193.81        10.30 o
   4   6   9          0.04         11.28         6.02 o
   5   6   9        147.85        158.36         8.27 o
   6   6   9         63.14         69.29         6.66 o
   7   6   9          5.43          3.58         5.33 o
   8   6   9          6.37         -2.45         5.09 o
 -15   7   9         19.55         17.11         8.40 o
 -14   7   9          0.41          0.07         6.37 o
 -13   7   9         15.61         20.78         5.78 o
 -12   7   9          0.00         -4.59         4.59 o
 -11   7   9         42.48         47.97         5.78 o
 -10   7   9          0.62         -0.50         4.07 o
  -9   7   9         14.41         13.63         3.44 o
  -8   7   9        200.12        231.31        10.99 o
  -7   7   9         76.73         78.37         6.91 o
  -6   7   9         23.62         17.85         5.24 o
  -5   7   9        267.47        278.40        12.59 o
  -4   7   9         31.62         31.03         6.28 o
  -3   7   9        118.03        103.95         4.24 o
  -2   7   9        332.28        295.53         9.42 o
  -1   7   9         27.72         26.55         3.26 o
   0   7   9        162.61        148.89         5.94 o
   1   7   9        165.35        166.91         6.76 o
   2   7   9         29.59         23.44         4.75 o
   3   7   9         85.11         89.67         8.20 o
   4   7   9        278.59        271.29         9.82 o
   5   7   9          0.78         -1.91         4.55 o
   6   7   9         17.39         13.88         5.46 o
   7   7   9         15.83         20.81         6.10 o
   8   7   9         78.07         98.28         8.46 o
 -14   8   9          0.29         -6.05         6.05 o
 -13   8   9         83.77         97.10         8.07 o
 -12   8   9          0.27         -1.54         4.93 o
 -11   8   9         85.24        107.30        10.18 o
 -10   8   9         33.28         33.91         7.40 o
  -9   8   9          5.54         -5.60         5.60 o
  -8   8   9          0.94          0.86         5.36 o
  -7   8   9        768.79        741.45        16.22 o
  -6   8   9         18.55         21.85         5.93 o
  -5   8   9        264.19        275.06        14.11 o
  -4   8   9        700.78        682.42        15.46 o
  -3   8   9        540.80        550.95        13.06 o
  -2   8   9        109.76         93.55         6.61 o
  -1   8   9        542.66        538.69        13.35 o
   0   8   9        737.37        752.65        16.70 o
   1   8   9         11.94         16.32         6.14 o
   2   8   9         97.09        111.73         9.42 o
   3   8   9        214.26        212.82        10.80 o
   4   8   9         11.79         13.20         4.72 o
   5   8   9         40.78         25.90         5.76 o
   6   8   9         54.86         47.51         6.35 o
   7   8   9        293.65        317.74        12.01 o
 -13   9   9         27.61         40.18         8.81 o
 -12   9   9          3.61          2.02         6.75 o
 -11   9   9          6.50          8.63         6.80 o
 -10   9   9         30.75         39.81         8.04 o
  -9   9   9          0.74         -6.99         6.99 o
  -8   9   9          4.55          5.19         5.73 o
  -7   9   9         18.97         27.68         6.63 o
  -6   9   9        121.14        120.14         8.53 o
  -5   9   9         73.76         80.83         7.49 o
  -4   9   9         64.96         50.41         7.40 o
  -3   9   9         53.36         44.85         5.14 o
  -2   9   9         24.99         33.78         5.44 o
  -1   9   9        117.03        116.37         7.85 o
   0   9   9        140.36        142.14         9.27 o
   1   9   9         51.42         40.49         7.03 o
   2   9   9         63.01         61.71         7.55 o
   3   9   9         53.53         46.11         7.38 o
   4   9   9        206.70        208.87        12.19 o
   5   9   9         24.25         24.86         7.15 o
   6   9   9         56.36         47.06         9.60 o
 -12  10   9          3.78         -5.29         6.30 o
 -11  10   9         25.31         21.19         7.26 o
 -10  10   9         11.26         20.15         7.94 o
  -9  10   9         19.46         15.32         7.51 o
  -8  10   9          3.56         -2.10         6.87 o
  -7  10   9        106.86        113.17         8.92 o
  -6  10   9         36.74         28.90         6.58 o
  -5  10   9        224.50        235.29        11.31 o
  -4  10   9         96.47        109.79         9.62 o
  -3  10   9          0.29         -4.39         4.39 o
  -2  10   9         10.89         12.71         5.28 o
  -1  10   9        119.00        115.41         8.32 o
   0  10   9         32.51         46.94         7.17 o
   1  10   9         50.75         32.81         6.86 o
   2  10   9         21.48         29.17         7.40 o
   3  10   9          5.67          4.24         6.24 o
   4  10   9         11.65         11.20         7.12 o
   5  10   9          1.98          0.37         7.57 o
 -11  11   9         67.99         80.96        10.75 o
 -10  11   9         41.10         43.68         9.56 o
  -9  11   9         23.26         24.17         7.97 o
  -8  11   9         14.28         21.69         6.89 o
  -7  11   9        489.00        507.03        15.32 o
  -6  11   9        159.47        141.41         9.93 o
  -5  11   9         36.39         31.92         6.73 o
  -4  11   9          0.20          0.59         5.90 o
  -3  11   9          2.30         -6.24         6.24 o
  -2  11   9        243.75        245.74        11.24 o
  -1  11   9         99.89        101.73         8.16 o
   0  11   9          8.30         30.43         6.69 o
   1  11   9        214.63        235.41        12.27 o
   2  11   9        205.57        184.37        11.60 o
   3  11   9        136.26        153.70        16.55 o
   4  11   9        137.68        148.93        11.58 o
  -9  12   9         69.39         95.96        12.85 o
  -8  12   9         10.46         13.83         8.80 o
  -7  12   9         42.54         32.66         8.37 o
  -6  12   9          4.53          8.16         6.80 o
  -5  12   9          4.44          2.85         6.05 o
  -4  12   9        308.99        285.94        13.62 o
  -3  12   9        201.72        190.26        12.33 o
  -2  12   9         22.65         26.13         9.67 o
  -1  12   9         63.23         64.40        14.21 o
   0  12   9        168.76        173.76        13.49 o
   1  12   9          0.33         -5.47         6.25 o
   2  12   9         10.22         18.68         7.23 o
  -6  13   9         42.64         42.28         9.81 o
  -5  13   9          7.28         -6.83         6.83 o
  -4  13   9         13.62          0.08         6.63 o
  -3  13   9          5.19         -3.89         7.04 o
  -2  13   9          0.30         -3.52         6.36 o
  -1  13   9         40.80         34.11         9.28 o
 -17   0  10        210.19        204.55        14.53 o
 -16   0  10        175.76        239.58        15.15 o
 -15   0  10          3.11         11.92         6.79 o
 -14   0  10          2.81         -9.94        12.14 o
 -13   0  10         11.59         -1.58         6.65 o
 -12   0  10        148.41        173.87        12.93 o
 -11   0  10        150.43        156.98        13.53 o
 -10   0  10          0.33         -3.92         3.92 o
  -9   0  10        669.35        618.01        10.64 o
  -8   0  10        479.58        487.98         8.96 o
  -7   0  10       1118.71       1066.13        13.96 o
  -6   0  10       2752.00       2713.54        26.17 o
  -5   0  10       1043.23       1022.89        13.49 o
  -4   0  10        369.13        324.92         7.63 o
  -3   0  10        163.50        132.72         5.68 o
  -2   0  10       3742.83       3896.22        43.42 o
  -1   0  10        223.39        267.79         8.91 o
   0   0  10        966.93        901.81        15.32 o
   1   0  10        295.95        338.86         9.50 o
   2   0  10         33.93         31.91         5.11 o
   3   0  10         46.14         35.64         7.05 o
   4   0  10         48.02         32.00         6.28 o
   5   0  10         17.19         12.91         5.31 o
   6   0  10          5.67         -4.52         4.52 o
   7   0  10        643.76        658.26        17.79 o
   8   0  10         56.88         69.03        10.85 o
   9   0  10          2.90          9.25         8.90 o
 -17   1  10        240.16        267.11        14.66 o
 -16   1  10          6.04         -0.05         6.37 o
 -15   1  10         53.07         45.16         6.42 o
 -14   1  10         66.41         75.89         6.83 o
 -13   1  10          0.14          2.04         7.31 o
 -12   1  10         30.79         33.11         5.69 o
 -11   1  10         36.00         34.16         4.35 o
 -10   1  10         22.36          8.70         3.26 o
  -9   1  10          0.24          2.30         2.45 o
  -8   1  10        421.07        374.83         8.24 o
  -7   1  10         51.91         61.68         2.89 o
  -6   1  10        454.46        422.37         5.58 o
  -5   1  10        210.28        202.90         4.25 o
  -4   1  10        459.90        441.24         6.28 o
  -3   1  10          2.91         -2.06         2.06 o
  -2   1  10         79.04         82.81         3.70 o
  -1   1  10          5.50          5.33         2.74 o
   0   1  10        428.01        439.49         7.74 o
   1   1  10         23.33         28.23         3.23 o
   2   1  10         33.35         34.20         3.70 o
   3   1  10         69.90         76.15         4.76 o
   4   1  10         27.88         33.28         4.36 o
   5   1  10        129.25        143.91         6.96 o
   6   1  10         12.87         11.31         4.07 o
   7   1  10          0.11          1.19         4.61 o
   8   1  10         32.21         33.40         5.50 o
   9   1  10         25.38         23.39         5.92 o
 -17   2  10         14.55         14.59         6.87 o
 -16   2  10        123.52        172.08        15.02 o
 -15   2  10         56.15         41.14         6.93 o
 -14   2  10          7.78          5.08         4.61 o
 -13   2  10         68.56         66.08         6.00 o
 -12   2  10        170.63        170.56        10.04 o
 -11   2  10        391.29        380.09         8.92 o
 -10   2  10        122.91        119.03         6.83 o
  -9   2  10         32.88         34.01         3.63 o
  -8   2  10        201.60        200.18         4.85 o
  -7   2  10        168.17        167.27         3.83 o
  -6   2  10         85.04         80.56         2.72 o
  -5   2  10         45.88         47.92         1.96 o
  -4   2  10         66.09         65.26         2.58 o
  -3   2  10         45.72         44.37         2.80 o
  -2   2  10         30.96         45.68         3.04 o
  -1   2  10         40.62         30.58         2.82 o
   0   2  10         87.45         82.27         3.89 o
   1   2  10          0.03         -0.31         2.78 o
   2   2  10          1.00          0.74         3.02 o
   3   2  10         46.21         52.05         4.43 o
   4   2  10        100.31         92.84         5.71 o
   5   2  10          3.27         -3.34         3.34 o
   6   2  10         83.12         62.99         5.66 o
   7   2  10          8.48          0.48         4.76 o
   8   2  10         17.01          7.29         5.11 o
   9   2  10          2.60         -0.54         5.21 o
 -17   3  10          1.19         -9.83         9.83 o
 -16   3  10          0.08          2.15         8.60 o
 -15   3  10        101.97        141.39        18.61 o
 -14   3  10         74.15         71.93         9.34 o
 -13   3  10          1.05         -6.90         7.31 o
 -12   3  10        152.36        129.40         7.70 o
 -11   3  10       1326.87       1236.87        21.87 o
 -10   3  10        119.77        119.09         4.93 o
  -9   3  10         77.20         72.42         5.48 o
  -8   3  10          1.50         -2.39         2.39 o
  -7   3  10        380.45        361.90         6.14 o
  -6   3  10         39.97         35.49         1.53 o
  -5   3  10          1.96         -2.08         2.26 o
  -4   3  10        810.48        780.37         7.30 o
  -3   3  10        290.18        294.54         4.67 o
  -2   3  10        337.24        313.38         5.76 o
  -1   3  10        215.60        207.42         4.91 o
   0   3  10        307.03        301.81         6.54 o
   1   3  10       1469.51       1492.38        17.57 o
   2   3  10         77.07         72.69         5.02 o
   3   3  10         26.98         24.64         4.25 o
   4   3  10         75.96         73.26         7.13 o
   5   3  10          7.66          0.18         4.17 o
   6   3  10         45.42         22.96         5.22 o
   7   3  10         50.77         54.12         6.20 o
   8   3  10        113.02        120.63         8.09 o
   9   3  10        130.35        154.44         9.52 o
 -16   4  10         14.06         31.82        10.28 o
 -15   4  10        172.07        179.01        13.60 o
 -14   4  10          5.81          7.46         7.14 o
 -13   4  10        142.58        157.81        10.17 o
 -12   4  10        836.45        861.90        16.18 o
 -11   4  10          0.95          4.19         6.21 o
 -10   4  10        794.14        785.51        14.11 o
  -9   4  10         12.59         15.96         3.84 o
  -8   4  10        127.54        106.55         4.31 o
  -7   4  10          5.72          6.73         3.94 o
  -6   4  10        287.70        307.34         9.09 o
  -5   4  10         13.21         13.62         2.84 o
  -4   4  10         47.58         57.26         4.64 o
  -3   4  10        617.74        573.62         6.47 o
  -2   4  10        401.39        371.67         7.26 o
  -1   4  10        244.32        260.03         8.22 o
   0   4  10        619.09        611.29        10.49 o
   1   4  10        116.63        133.47         6.18 o
   2   4  10          8.95          7.23         4.40 o
   3   4  10       1277.72       1273.69        18.66 o
   4   4  10         40.59         52.82         5.61 o
   5   4  10         63.00         62.38         5.83 o
   6   4  10         28.44         17.49         4.96 o
   7   4  10        384.03        422.47        11.97 o
   8   4  10         59.41         50.46         6.84 o
 -16   5  10         32.42         16.51         8.73 o
 -15   5  10          5.77         11.61         8.59 o
 -14   5  10          6.55          9.15         7.22 o
 -13   5  10          5.54         -1.16         5.37 o
 -12   5  10        117.65        108.01         7.44 o
 -11   5  10          9.31         11.10         4.68 o
 -10   5  10        622.05        595.30        12.39 o
  -9   5  10          0.00          0.95         2.96 o
  -8   5  10       1435.06       1403.87        21.18 o
  -7   5  10        129.50        164.00        11.30 o
  -6   5  10         95.53         93.07         7.46 o
  -5   5  10        462.73        426.11        11.77 o
  -4   5  10         26.87          6.09         5.11 o
  -3   5  10         65.06         76.09         3.99 o
  -2   5  10          4.09          8.99         1.96 o
  -1   5  10        192.73        185.59         7.99 o
   0   5  10         27.15         28.15         4.02 o
   1   5  10        153.66        195.49         9.46 o
   2   5  10         13.12         23.65         4.92 o
   3   5  10        543.43        538.62        11.84 o
   4   5  10        125.02        140.60         7.77 o
   5   5  10        334.90        363.59        10.90 o
   6   5  10         24.23         17.76         5.32 o
   7   5  10          4.40          4.44         4.86 o
   8   5  10          4.03          1.39         5.44 o
 -15   6  10          7.20          9.88         7.66 o
 -14   6  10          0.16         10.47         6.94 o
 -13   6  10         68.96         65.14         6.81 o
 -12   6  10        130.12        130.68         7.57 o
 -11   6  10         98.77        104.15         6.65 o
 -10   6  10         35.77         39.40         4.28 o
  -9   6  10        226.94        239.00        11.44 o
  -8   6  10        158.23        151.71         8.33 o
  -7   6  10        314.64        315.42        13.37 o
  -6   6  10          4.36         -4.02         4.02 o
  -5   6  10        237.06        237.42        10.14 o
  -4   6  10         42.19         25.61         5.87 o
  -3   6  10        120.73        114.55         4.84 o
  -2   6  10          2.66          6.32         3.95 o
  -1   6  10        551.46        531.92         9.56 o
   0   6  10        113.18        113.22         5.66 o
   1   6  10        299.82        298.81         8.55 o
   2   6  10        441.42        422.65        11.42 o
   3   6  10        234.92        240.88         9.08 o
   4   6  10        657.34        669.06        14.07 o
   5   6  10          2.16          2.87         4.80 o
   6   6  10         15.05         18.61         5.54 o
   7   6  10        137.90        123.38         8.70 o
 -15   7  10          0.11          0.93         7.90 o
 -14   7  10          8.97          8.06         6.76 o
 -13   7  10         30.97         26.15         6.06 o
 -12   7  10         76.72         63.83         8.33 o
 -11   7  10          1.29          8.04         5.67 o
 -10   7  10        100.71         96.92         8.58 o
  -9   7  10          0.77         -5.10         5.10 o
  -8   7  10        149.25        122.62         8.28 o
  -7   7  10        244.73        251.08        11.89 o
  -6   7  10         53.63         67.89         7.70 o
  -5   7  10        227.12        249.56        15.74 o
  -4   7  10        699.81        678.65        18.18 o
  -3   7  10          7.79          9.82         2.47 o
  -2   7  10        102.98         87.49         8.20 o
  -1   7  10          3.91         -3.13         4.41 o
   0   7  10          0.37         -4.18         4.18 o
   1   7  10          0.01         -4.49         4.49 o
   2   7  10         90.37         67.28         5.83 o
   3   7  10        220.47        248.30         9.25 o
   4   7  10         19.34         11.29         4.85 o
   5   7  10        114.07        115.42         7.78 o
   6   7  10        105.46        108.47         8.22 o
   7   7  10          0.39          6.24         5.68 o
 -14   8  10          2.32         -8.82         8.82 o
 -13   8  10         15.62         22.34         7.91 o
 -12   8  10          4.21         15.86         6.48 o
 -11   8  10         15.34          9.45         6.95 o
 -10   8  10         82.58         63.72         8.34 o
  -9   8  10         61.58         56.93        10.07 o
  -8   8  10        121.49        112.98         8.42 o
  -7   8  10          0.00         11.70         5.57 o
  -6   8  10        443.26        476.60        13.72 o
  -5   8  10        378.79        355.62        13.57 o
  -4   8  10        320.16        345.42        14.12 o
  -3   8  10        470.46        436.85        12.33 o
  -2   8  10         16.18         17.92         4.70 o
  -1   8  10         45.79         65.49        11.06 o
   0   8  10         79.08         86.76        11.93 o
   1   8  10        124.03         98.53         8.32 o
   2   8  10         35.28         37.29         7.19 o
   3   8  10        166.39        164.11        10.95 o
   4   8  10          3.77         -5.66         5.66 o
   5   8  10          3.43         -6.52         6.52 o
   6   8  10         62.31         51.18         9.04 o
 -13   9  10         14.44         16.72         8.11 o
 -12   9  10         22.67         23.28         7.29 o
 -11   9  10        239.29        251.16        24.27 o
 -10   9  10         12.85         16.73         6.54 o
  -9   9  10         13.36          1.30         6.01 o
  -8   9  10         21.76         25.67         6.09 o
  -7   9  10        684.52        654.06        17.68 o
  -6   9  10          8.89          0.98         5.52 o
  -5   9  10         19.40         22.32         6.04 o
  -4   9  10          3.73          3.76         6.27 o
  -3   9  10         84.93         61.71         8.88 o
  -2   9  10        151.84        182.46         9.22 o
  -1   9  10        144.70        128.79         9.13 o
   0   9  10         16.26         20.33         5.70 o
   1   9  10         53.49         58.51        10.22 o
   2   9  10        156.00        180.64        11.07 o
   3   9  10         80.98         90.31         8.76 o
   4   9  10          0.00         -0.94         6.99 o
   5   9  10          0.05         -6.21         6.21 o
 -12  10  10         57.82         49.44         9.46 o
 -11  10  10         22.98         33.82         8.17 o
 -10  10  10        160.62        156.03        11.31 o
  -9  10  10         14.85         10.61         6.85 o
  -8  10  10         17.52          9.45         6.24 o
  -7  10  10          6.73          5.87         7.91 o
  -6  10  10        100.42         92.75         8.42 o
  -5  10  10         58.46         64.93         7.48 o
  -4  10  10         20.21          4.33         6.64 o
  -3  10  10        124.00        131.20        11.92 o
  -2  10  10         17.89         11.87         7.53 o
  -1  10  10          0.60          2.15         5.47 o
   0  10  10         39.48         28.06         6.56 o
   1  10  10        115.39        119.93         9.76 o
   2  10  10         90.74         95.57         9.38 o
   3  10  10         82.39         97.72         9.52 o
   4  10  10         42.65         35.31        10.28 o
 -10  11  10         53.81         49.97         9.03 o
  -9  11  10          0.31         -7.83         7.83 o
  -8  11  10          8.01          7.82         8.23 o
  -7  11  10          0.40          2.55         6.53 o
  -6  11  10         62.12         79.91         8.32 o
  -5  11  10         74.49         83.61         8.83 o
  -4  11  10         81.64        103.66        11.06 o
  -3  11  10         10.00         11.78         8.32 o
  -2  11  10         21.24         22.44         8.64 o
  -1  11  10         27.52         28.67         9.01 o
   0  11  10          5.49          0.13         5.93 o
   1  11  10         33.46         35.84         7.50 o
   2  11  10         43.48         40.12         8.66 o
  -8  12  10          2.83          1.19         8.42 o
  -7  12  10        127.80        136.51        11.95 o
  -6  12  10         19.27         32.26         7.85 o
  -5  12  10         29.07         28.69         7.39 o
  -4  12  10         12.68         20.91         7.34 o
  -3  12  10          9.61          6.14         6.72 o
  -2  12  10          3.50          1.40        13.72 o
  -1  12  10          6.87         -4.80         8.72 o
   0  12  10         48.02         52.79        10.43 o
 -17   1  11         28.60         19.12         8.63 o
 -16   1  11          1.69          9.51         8.14 o
 -15   1  11         26.72         20.95         6.64 o
 -14   1  11         76.98         94.08         7.15 o
 -13   1  11        115.14        144.14        10.47 o
 -12   1  11         16.70         22.16         5.39 o
 -11   1  11        154.48        172.40         7.93 o
 -10   1  11        173.48        178.64         5.91 o
  -9   1  11       1337.77       1395.75        15.71 o
  -8   1  11         22.16         22.17         2.56 o
  -7   1  11       1594.05       1569.85        13.35 o
  -6   1  11        241.84        222.41         4.18 o
  -5   1  11         49.01         62.04         3.30 o
  -4   1  11        328.94        346.81         6.13 o
  -3   1  11          1.46         -2.34         2.34 o
  -2   1  11         27.96         33.87         3.27 o
  -1   1  11        418.33        422.31         8.09 o
   0   1  11        287.16        279.54         6.72 o
   1   1  11        125.87        127.01         5.42 o
   2   1  11          0.02         -1.00         3.14 o
   3   1  11       1058.21       1053.42        14.31 o
   4   1  11          6.20          6.83         3.60 o
   5   1  11         88.17        102.39         6.42 o
   6   1  11          0.71          4.01         4.19 o
   7   1  11         84.86         76.96         6.99 o
   8   1  11         87.07         97.17         7.37 o
 -17   2  11          0.66         21.29        10.11 o
 -16   2  11         35.14         45.77         9.72 o
 -15   2  11         84.13         94.24        11.21 o
 -14   2  11         13.51         15.54         8.89 o
 -13   2  11        250.69        261.09        17.26 o
 -12   2  11        439.51        500.01        13.24 o
 -11   2  11         38.82         44.43         4.61 o
 -10   2  11          0.42         -3.05         3.05 o
  -9   2  11       1022.79        962.97        13.24 o
  -8   2  11        950.73        958.18        11.83 o
  -7   2  11        686.16        672.90         8.22 o
  -6   2  11        160.01        147.96         3.80 o
  -5   2  11          2.69          1.52         1.51 o
  -4   2  11        108.13         96.77         3.63 o
  -3   2  11        530.33        504.00         7.49 o
  -2   2  11        232.33        204.82         5.34 o
  -1   2  11          7.09         11.83         3.28 o
   0   2  11        187.26        169.73         6.32 o
   1   2  11        223.95        203.45         6.65 o
   2   2  11       1007.20        940.33        14.23 o
   3   2  11         75.13         75.47         5.55 o
   4   2  11         18.24         18.60         4.26 o
   5   2  11         25.28         29.76         5.26 o
   6   2  11         45.89         38.45         5.63 o
   7   2  11        139.67        127.87         7.97 o
   8   2  11          1.89         -4.48         4.48 o
 -16   3  11         24.85         12.43         7.24 o
 -15   3  11         22.26         15.84         8.64 o
 -14   3  11         13.46         19.66        13.46 o
 -13   3  11         96.26         78.20         7.73 o
 -12   3  11         99.01        120.89        10.61 o
 -11   3  11          1.02         13.19         5.27 o
 -10   3  11         37.89         34.83         4.70 o
  -9   3  11        179.60        158.11         6.80 o
  -8   3  11         15.43         20.78         3.53 o
  -7   3  11        157.59        155.57         4.80 o
  -6   3  11        336.51        314.43         5.87 o
  -5   3  11        115.56        108.51         3.59 o
  -4   3  11        149.29        141.84         3.69 o
  -3   3  11         39.89         25.97         2.85 o
  -2   3  11        411.23        414.25         8.35 o
  -1   3  11         34.26         38.80         3.47 o
   0   3  11        624.65        576.94         9.99 o
   1   3  11        437.20        431.59        10.33 o
   2   3  11         98.60         88.50         6.13 o
   3   3  11        397.25        368.94        10.45 o
   4   3  11         66.03         58.31         5.48 o
   5   3  11          0.94         -4.08         4.08 o
   6   3  11         85.70         80.00         6.70 o
   7   3  11          0.00          1.53         4.69 o
   8   3  11         26.50         34.23         6.25 o
 -16   4  11          8.47         12.71         9.00 o
 -15   4  11         11.77         21.10         8.55 o
 -14   4  11          6.39          1.61         7.62 o
 -13   4  11        260.77        264.29        12.13 o
 -12   4  11          1.45          4.56         4.09 o
 -11   4  11         46.49         42.27         6.57 o
 -10   4  11         30.65         25.98         4.75 o
  -9   4  11        301.61        284.38         8.18 o
  -8   4  11         84.91         77.30         4.59 o
  -7   4  11         20.81         13.58         4.30 o
  -6   4  11         18.15         16.41         5.05 o
  -5   4  11        258.85        233.25         4.72 o
  -4   4  11        211.24        215.76         5.80 o
  -3   4  11         17.31         12.97         2.57 o
  -2   4  11        176.92        154.85         5.62 o
  -1   4  11         48.17         54.02         4.78 o
   0   4  11        580.61        556.46        10.83 o
   1   4  11          5.16          9.50         3.76 o
   2   4  11        409.42        439.47        10.79 o
   3   4  11          5.19         15.73         4.90 o
   4   4  11          1.83          1.45         4.27 o
   5   4  11        118.04        124.73         7.86 o
   6   4  11         97.43        110.27         7.34 o
   7   4  11         18.59         22.77         5.71 o
 -16   5  11          3.54         -8.04         8.04 o
 -15   5  11          2.78         -6.87         6.87 o
 -14   5  11         30.28         33.17         8.16 o
 -13   5  11          7.64          8.37         5.20 o
 -12   5  11          8.67         14.09         5.41 o
 -11   5  11        203.46        181.45         7.99 o
 -10   5  11        131.24        142.25         6.39 o
  -9   5  11          0.61         -4.56         4.56 o
  -8   5  11        276.09        294.76        10.02 o
  -7   5  11        488.69        488.22        12.12 o
  -6   5  11         12.84          0.90         5.28 o
  -5   5  11          1.13         11.96         7.56 o
  -4   5  11         79.78         77.37         3.94 o
  -3   5  11        464.76        445.15         8.92 o
  -2   5  11        487.80        467.02         8.84 o
  -1   5  11        353.84        358.29         8.30 o
   0   5  11         73.18         71.31         6.35 o
   1   5  11        302.56        295.97         8.65 o
   2   5  11        427.84        468.68        12.13 o
   3   5  11        551.18        551.76        12.49 o
   4   5  11         37.79         38.97         5.88 o
   5   5  11         68.91         92.10         7.13 o
   6   5  11          1.48          5.54         4.99 o
   7   5  11         40.76         52.12         7.24 o
 -15   6  11          7.75         21.19        14.13 o
 -14   6  11         15.53         30.49         7.05 o
 -13   6  11         17.78         17.40         6.72 o
 -12   6  11        171.20        150.25        10.44 o
 -11   6  11         63.22         72.10         8.08 o
 -10   6  11         48.22         34.33         6.80 o
  -9   6  11          4.46         -4.87         4.87 o
  -8   6  11        152.64        153.66         8.40 o
  -7   6  11        316.83        303.42        10.87 o
  -6   6  11        221.83        211.34        10.78 o
  -5   6  11         27.78         22.58         6.25 o
  -4   6  11        132.66        145.75        11.41 o
  -3   6  11        129.73        128.09         5.24 o
  -2   6  11        308.09        284.02         8.47 o
  -1   6  11          9.53          8.39         4.80 o
   0   6  11       1057.41       1061.35        20.41 o
   1   6  11          4.33          5.31         4.54 o
   2   6  11        122.30        119.19         6.89 o
   3   6  11         65.15         91.89         6.66 o
   4   6  11         30.30         31.81         5.63 o
   5   6  11          0.79         -5.41         5.92 o
   6   6  11         14.60          8.69         5.59 o
 -15   7  11         14.40          7.63        20.81 o
 -14   7  11          4.89         19.86         8.79 o
 -13   7  11        139.91        150.15        10.96 o
 -12   7  11         27.88         40.02         8.24 o
 -11   7  11        384.08        370.43        14.70 o
 -10   7  11         27.18         24.74         6.55 o
  -9   7  11         41.46         44.01         6.74 o
  -8   7  11         69.66         66.87         7.09 o
  -7   7  11         90.32         73.80         7.12 o
  -6   7  11       1022.10       1025.40        18.76 o
  -5   7  11          2.12         -0.64         5.82 o
  -4   7  11        806.21        831.68        20.69 o
  -3   7  11        128.73        140.80         6.26 o
  -2   7  11        116.38        131.70         7.98 o
  -1   7  11         33.02         41.54         8.13 o
   0   7  11          6.43          1.98         5.65 o
   1   7  11         12.75          8.87         5.70 o
   2   7  11         42.90         36.04         6.80 o
   3   7  11         16.89          4.53         6.51 o
   4   7  11          5.15          4.14         6.83 o
   5   7  11         15.17          5.69         7.16 o
   6   7  11          9.88          8.05         7.42 o
 -14   8  11        115.80        143.71        13.89 o
 -13   8  11         13.59         12.35         7.28 o
 -12   8  11        281.29        334.55        17.72 o
 -11   8  11         12.71          8.81         6.67 o
 -10   8  11          1.95          6.98         5.97 o
  -9   8  11         50.27         46.44         8.02 o
  -8   8  11        363.15        370.98        13.05 o
  -7   8  11         26.18         24.02         6.01 o
  -6   8  11        528.62        490.84        13.97 o
  -5   8  11        512.60        568.63        16.86 o
  -4   8  11         21.31         17.69         7.49 o
  -3   8  11          6.12          6.40         7.05 o
  -2   8  11        508.23        505.26        13.43 o
  -1   8  11        223.77        229.78        10.73 o
   0   8  11         21.97         22.47         7.88 o
   1   8  11         36.05         46.24         7.19 o
   2   8  11         79.68         74.55         8.39 o
   3   8  11         33.84         39.80         7.77 o
   4   8  11          4.64          2.23         6.88 o
   5   8  11         75.01         61.44         9.61 o
 -13   9  11        101.62        124.15        11.39 o
 -12   9  11         66.70         76.77         9.57 o
 -11   9  11         43.79         64.67        10.80 o
 -10   9  11         25.48         29.91        10.05 o
  -9   9  11          1.01          3.34         6.92 o
  -8   9  11          0.01         10.61         6.14 o
  -7   9  11          4.59          8.23         5.93 o
  -6   9  11          0.83         -5.50         5.50 o
  -5   9  11         90.08         96.81         9.34 o
  -4   9  11         66.12         71.44         9.79 o
  -3   9  11         34.48         22.74         7.92 o
  -2   9  11         18.07          7.41         6.79 o
  -1   9  11         42.36         54.82         6.99 o
   0   9  11        112.24         92.56         8.41 o
   1   9  11          4.19          2.45         6.17 o
   2   9  11         11.57          8.63         6.49 o
   3   9  11         91.92         84.89         9.21 o
   4   9  11         50.27         48.74         8.64 o
 -12  10  11         24.36         36.34        10.47 o
 -11  10  11          2.53          6.41         8.35 o
 -10  10  11          5.95          0.50         6.64 o
  -9  10  11         39.83         39.46         8.18 o
  -8  10  11          2.16          7.99         6.48 o
  -7  10  11        127.45        147.62        10.01 o
  -6  10  11        245.90        243.35        11.99 o
  -5  10  11          5.16         -4.63         6.14 o
  -4  10  11          9.18          8.24         6.62 o
  -3  10  11         44.19         47.90         9.21 o
  -2  10  11        251.93        264.50        19.73 o
  -1  10  11         28.45         19.17         7.89 o
   0  10  11         26.30         14.52         6.23 o
   1  10  11         84.39        111.52         9.54 o
   2  10  11         43.58         39.56         7.83 o
   3  10  11          6.50         12.14         7.63 o
 -10  11  11          2.70         -6.62         6.77 o
  -9  11  11          0.04          1.43         7.15 o
  -8  11  11         56.00         47.95         8.50 o
  -7  11  11        147.05        173.47        12.78 o
  -6  11  11         47.05         30.08         7.25 o
  -5  11  11          1.68         -1.92         6.78 o
  -4  11  11         18.25         13.90         7.49 o
  -3  11  11        142.96        156.51        13.89 o
  -2  11  11         14.22         17.56         8.45 o
  -1  11  11         38.96         62.13        10.30 o
   0  11  11         53.84         76.51        10.76 o
   1  11  11          1.52          9.85         6.95 o
  -7  12  11          2.22         -1.64         7.32 o
  -6  12  11         32.08         25.10         9.77 o
  -5  12  11        103.59        111.24        10.11 o
  -4  12  11         62.65         70.68         9.12 o
  -3  12  11          1.92          3.77         7.04 o
  -2  12  11         27.86         27.07         9.49 o
 -17   0  12        124.93        178.25        26.36 o
 -16   0  12         18.54         26.36        16.64 o
 -15   0  12         27.14         55.79        11.46 o
 -14   0  12          7.58         -0.07         7.16 o
 -13   0  12         82.91         57.48        11.79 o
 -12   0  12         18.09         19.11         7.00 o
 -11   0  12          9.66         14.05         5.81 o
 -10   0  12        377.43        317.13        11.85 o
  -9   0  12        420.97        415.56        12.65 o
  -8   0  12        127.46        128.97         8.00 o
  -7   0  12       1098.05       1079.93        16.29 o
  -6   0  12         13.98          3.02         4.81 o
  -5   0  12         81.52         87.35         5.29 o
  -4   0  12        508.02        515.98        12.04 o
  -3   0  12        454.45        471.24        11.95 o
  -2   0  12        834.60        891.84        31.50 o
  -1   0  12        363.29        373.75        11.61 o
   0   0  12         31.91         26.97         5.93 o
   1   0  12         27.89         23.88         5.72 o
   2   0  12        427.34        412.65        12.34 o
   3   0  12         82.05         72.64         7.70 o
   4   0  12        110.15        115.11         9.66 o
   5   0  12         21.23         18.61         7.15 o
   6   0  12        232.25        185.74        12.83 o
   7   0  12         52.88         70.72         9.78 o
 -17   1  12         58.73         59.95        10.69 o
 -16   1  12        165.93        199.64        14.54 o
 -15   1  12          0.59          1.40         7.02 o
 -14   1  12         57.10         45.53         8.57 o
 -13   1  12         12.00          9.13         6.91 o
 -12   1  12         66.25         68.51         6.07 o
 -11   1  12          7.42         15.65         4.65 o
 -10   1  12        176.09        173.91         6.75 o
  -9   1  12        709.18        714.91        11.99 o
  -8   1  12          5.39          1.45         3.60 o
  -7   1  12        750.84        668.43         9.79 o
  -6   1  12         14.26          2.84         2.69 o
  -5   1  12         11.76          1.79         2.60 o
  -4   1  12          0.04         -0.31         2.80 o
  -3   1  12         43.63         40.78         3.95 o
  -2   1  12        171.09        171.69         6.50 o
  -1   1  12         86.26         91.72         5.47 o
   0   1  12         13.49         18.06         5.17 o
   1   1  12          3.55          1.53         3.55 o
   2   1  12          9.72         11.95         4.00 o
   3   1  12         26.04         21.76         4.47 o
   4   1  12          2.14          2.27         3.85 o
   5   1  12         27.22         33.50         5.35 o
   6   1  12          0.35         -4.08         4.08 o
   7   1  12         10.15         14.98         5.94 o
 -16   2  12          0.13         19.45         9.30 o
 -15   2  12        200.93        209.42        14.04 o
 -14   2  12         24.55         16.52         7.21 o
 -13   2  12          0.50          3.63         5.71 o
 -12   2  12         45.37         57.60         6.98 o
 -11   2  12        107.73        106.59         9.41 o
 -10   2  12        454.69        413.46        12.18 o
  -9   2  12          6.67         13.03         3.53 o
  -8   2  12         37.87         40.63         4.19 o
  -7   2  12        439.89        399.30         6.99 o
  -6   2  12         22.95         17.75         3.67 o
  -5   2  12        120.48        104.97         6.58 o
  -4   2  12        120.76        123.23         5.11 o
  -3   2  12        338.98        341.92         9.18 o
  -2   2  12          5.11         -0.06         3.00 o
  -1   2  12         38.46         50.30         4.56 o
   0   2  12         39.90         25.00         4.15 o
   1   2  12         36.30         30.77         4.57 o
   2   2  12        192.18        180.61         7.70 o
   3   2  12         17.65         26.49         4.45 o
   4   2  12         25.20         20.21         4.50 o
   5   2  12         61.01         57.82         5.76 o
   6   2  12          0.20         -6.00         6.00 o
   7   2  12         10.87         19.88         5.58 o
 -16   3  12          1.01         12.82         8.45 o
 -15   3  12         61.96         69.56        11.98 o
 -14   3  12        109.81        113.55        10.97 o
 -13   3  12        108.89        125.76         9.26 o
 -12   3  12        197.13        203.86        10.40 o
 -11   3  12        261.73        250.04        16.31 o
 -10   3  12        140.18        133.50         6.76 o
  -9   3  12         20.88         12.17         4.03 o
  -8   3  12         51.61         56.20         5.18 o
  -7   3  12        124.96        117.08         4.75 o
  -6   3  12         17.98          9.41         2.94 o
  -5   3  12        223.17        219.53         5.71 o
  -4   3  12        280.56        293.49         6.73 o
  -3   3  12          0.12         -2.66         2.66 o
  -2   3  12        171.97        168.11         6.40 o
  -1   3  12        262.94        237.30         7.56 o
   0   3  12        128.61        144.15         6.20 o
   1   3  12         50.02         40.18         4.56 o
   2   3  12         20.03         16.64         6.43 o
   3   3  12          0.88          3.28         5.19 o
   4   3  12         65.97         60.35         6.40 o
   5   3  12        104.63        127.99         7.70 o
   6   3  12         98.91        121.58         8.16 o
   7   3  12          8.03          3.74         5.28 o
 -16   4  12         83.74         69.58        10.62 o
 -15   4  12         40.47         42.60         9.25 o
 -14   4  12         92.89        113.42         9.64 o
 -13   4  12          1.99          7.30         5.78 o
 -12   4  12          9.90          7.17         5.52 o
 -11   4  12        132.21        132.05         7.54 o
 -10   4  12          1.85          4.54         8.71 o
  -9   4  12         25.88         14.46         3.32 o
  -8   4  12        118.94         85.95         6.87 o
  -7   4  12         47.95         43.75         5.43 o
  -6   4  12        440.35        425.15         7.44 o
  -5   4  12          0.00         -0.57         3.72 o
  -4   4  12          0.03         -2.74         2.74 o
  -3   4  12        202.96        187.68         7.06 o
  -2   4  12         85.54         92.61         5.05 o
  -1   4  12        579.66        585.16        10.09 o
   0   4  12         24.17          8.66         3.67 o
   1   4  12        181.22        193.69         7.49 o
   2   4  12         76.06         87.99         6.79 o
   3   4  12          0.05          2.39         4.55 o
   4   4  12          0.03         -4.64         4.64 o
   5   4  12        124.66        127.24         8.31 o
   6   4  12        267.37        308.05        12.20 o
 -15   5  12         77.38         73.24        10.64 o
 -14   5  12         48.64         42.55         7.59 o
 -13   5  12         29.32         31.26         6.88 o
 -12   5  12        146.42        140.90        12.46 o
 -11   5  12          8.80         -1.64         6.34 o
 -10   5  12          0.19          0.40         4.95 o
  -9   5  12         19.26          2.88         5.46 o
  -8   5  12         18.07          7.02         5.09 o
  -7   5  12        752.72        737.24        15.17 o
  -6   5  12        193.55        192.00        10.10 o
  -5   5  12        644.55        590.80        17.72 o
  -4   5  12        377.52        378.19         7.79 o
  -3   5  12        265.27        273.48        10.68 o
  -2   5  12         23.85         26.97         7.20 o
  -1   5  12        149.76        156.03         7.68 o
   0   5  12        155.36        184.81         8.49 o
   1   5  12          0.12         12.36         4.73 o
   2   5  12        348.54        370.91        15.54 o
   3   5  12         27.08         34.37         5.70 o
   4   5  12        149.71        128.73         8.06 o
   5   5  12         49.61         62.56         6.84 o
   6   5  12          5.22          6.04         5.45 o
 -15   6  12         72.54         97.30        16.16 o
 -14   6  12         97.88        104.96        12.93 o
 -13   6  12         38.12         32.98        10.26 o
 -12   6  12         60.45         52.57         7.52 o
 -11   6  12        117.97        128.12         9.66 o
 -10   6  12         88.73         75.42         8.20 o
  -9   6  12         69.64         68.79         8.77 o
  -8   6  12         90.13         90.88         7.40 o
  -7   6  12         19.97          7.33         4.75 o
  -6   6  12         66.70         64.41         7.47 o
  -5   6  12        270.53        246.52        12.69 o
  -4   6  12        127.56        115.45        10.23 o
  -3   6  12         11.63          0.94         3.45 o
  -2   6  12          0.01         -0.91         3.40 o
  -1   6  12          4.16          0.04         4.42 o
   0   6  12        125.78        131.01         9.04 o
   1   6  12          6.40          6.52         6.15 o
   2   6  12          7.02          3.56         6.35 o
   3   6  12         70.14         72.24        13.98 o
   4   6  12         48.99         58.39         9.31 o
   5   6  12          0.03         -3.08         6.93 o
 -14   7  12          0.16          4.90         9.19 o
 -13   7  12          0.02         -5.69         7.98 o
 -12   7  12          6.27         23.01         7.41 o
 -11   7  12         54.89         68.53         8.43 o
 -10   7  12        231.71        220.59        11.93 o
  -9   7  12         82.64        102.59         9.31 o
  -8   7  12         69.54         54.76         6.77 o
  -7   7  12         18.03         15.92         6.35 o
  -6   7  12          0.77         -3.71         5.37 o
  -5   7  12        191.04        181.70        10.96 o
  -4   7  12         16.31          0.80         6.81 o
  -3   7  12          5.28         -6.00         6.54 o
  -2   7  12          7.11          1.24         3.71 o
  -1   7  12        102.99        112.51         8.16 o
   0   7  12          9.89         14.68         8.93 o
   1   7  12         40.32         43.95         7.57 o
   2   7  12         25.63         17.46         6.95 o
   3   7  12         32.14         37.48         7.88 o
   4   7  12          0.00         -6.65         6.65 o
   5   7  12        185.29        197.71        13.03 o
 -13   8  12          0.03         19.66         7.31 o
 -12   8  12          2.66          3.72         6.11 o
 -11   8  12          9.53         17.93         6.60 o
 -10   8  12         37.86         34.30         7.46 o
  -9   8  12          8.52          0.57         7.04 o
  -8   8  12         22.95         17.92         6.83 o
  -7   8  12          4.89         -1.00         5.58 o
  -6   8  12          0.97         -4.68         4.68 o
  -5   8  12         27.53          7.78         6.52 o
  -4   8  12         29.95         34.32         8.17 o
  -3   8  12          2.08         -5.96         5.96 o
  -2   8  12         21.77         23.29         7.41 o
  -1   8  12         70.62         65.53         7.42 o
   0   8  12         24.12         30.00         7.10 o
   1   8  12         94.82         93.92        11.19 o
   2   8  12         39.71         39.17         7.93 o
   3   8  12         22.81         42.60         9.82 o
   4   8  12         32.35         34.64         8.65 o
 -12   9  12          0.14          2.58         7.11 o
 -11   9  12         17.80         20.57         7.94 o
 -10   9  12         26.21         16.56         8.41 o
  -9   9  12         11.28         12.43         7.04 o
  -8   9  12        141.76        139.44         9.72 o
  -7   9  12         87.83         97.51        11.58 o
  -6   9  12         52.90         34.01         7.54 o
  -5   9  12         13.47         24.76         8.50 o
  -4   9  12         15.71         15.22         7.41 o
  -3   9  12         18.55          7.10         7.76 o
  -2   9  12         59.14         54.31        22.32 o
  -1   9  12          0.34          0.86         9.56 o
   0   9  12         31.52         31.47        10.23 o
   1   9  12        173.85        190.14        11.64 o
   2   9  12        116.96        120.83        10.32 o
   3   9  12          5.93          1.14         7.19 o
 -11  10  12         82.33         91.33        10.50 o
 -10  10  12        118.38        142.79        12.27 o
  -9  10  12          1.17          9.32         7.15 o
  -8  10  12         47.40         40.98         7.61 o
  -7  10  12          5.66         12.14         6.87 o
  -6  10  12          2.53         -2.80         6.18 o
  -5  10  12          3.58          6.05         6.88 o
  -4  10  12          6.31         17.66         9.89 o
  -3  10  12         11.02          7.98         8.50 o
  -2  10  12          4.35          4.33         7.65 o
  -1  10  12          0.12         -3.33         8.21 o
   0  10  12         44.43         58.65        13.01 o
   1  10  12        103.43        104.30         9.92 o
  -9  11  12          0.29         -5.38        12.51 o
  -8  11  12          0.79          1.55         6.77 o
  -7  11  12         72.21         84.24         9.00 o
  -6  11  12          4.77          0.44         7.10 o
  -5  11  12        123.84        124.47        10.75 o
  -4  11  12         10.02          5.27         7.53 o
  -3  11  12         10.93         12.47        14.21 o
  -2  11  12          0.03         -7.12         8.17 o
  -1  11  12         37.11         38.86        10.45 o
 -16   1  13          8.47         -2.93        10.53 o
 -15   1  13         37.22         58.23        11.93 o
 -14   1  13          0.53         -1.42         8.65 o
 -13   1  13          0.99         -0.44         6.65 o
 -12   1  13         26.04         18.21         5.70 o
 -11   1  13         31.25         33.03         5.22 o
 -10   1  13        149.60        152.72         7.53 o
  -9   1  13         15.38         17.56         3.87 o
  -8   1  13         12.81          8.67         3.27 o
  -7   1  13          7.65         -2.84         2.84 o
  -6   1  13          0.89         -2.95         2.95 o
  -5   1  13         12.87         12.99         3.59 o
  -4   1  13         43.23         28.03         3.86 o
  -3   1  13         40.36         22.70         4.84 o
  -2   1  13         18.66         16.03         3.97 o
  -1   1  13        137.46        139.38         6.86 o
   0   1  13        275.38        253.78         8.76 o
   1   1  13         21.41         27.23         4.95 o
   2   1  13         39.87         53.21         5.84 o
   3   1  13          8.11          9.49         4.26 o
   4   1  13        173.42        160.22         8.20 o
   5   1  13         20.29         12.25         5.37 o
   6   1  13         50.33         50.75         8.35 o
 -16   2  13         26.68         44.23         9.87 o
 -15   2  13         10.86         17.45         8.69 o
 -14   2  13         14.85         10.92         8.54 o
 -13   2  13         18.37         24.73         6.45 o
 -12   2  13          0.55          0.96         5.39 o
 -11   2  13         75.76         56.18         6.58 o
 -10   2  13         33.57         30.09         5.77 o
  -9   2  13        365.04        350.17         9.60 o
  -8   2  13        372.18        335.57         8.50 o
  -7   2  13          0.01         -3.04         3.04 o
  -6   2  13         11.69          1.60         2.87 o
  -5   2  13          8.85          6.91         3.19 o
  -4   2  13         57.77         61.77         4.48 o
  -3   2  13          0.66         -0.18         3.37 o
  -2   2  13        835.87        855.59        13.53 o
  -1   2  13         55.98         51.28         5.20 o
   0   2  13          4.78          4.84         4.33 o
   1   2  13       1132.18       1193.78        16.87 o
   2   2  13        120.49        130.55         6.89 o
   3   2  13         24.07         10.79         5.54 o
   4   2  13          1.39         -2.32         4.32 o
   5   2  13         54.52         76.66         8.91 o
   6   2  13         92.04        101.32         7.87 o
 -16   3  13         25.07         40.43         9.51 o
 -15   3  13          0.64          9.40         7.91 o
 -14   3  13          3.75         14.73         6.42 o
 -13   3  13          3.94         10.35         5.85 o
 -12   3  13          0.84         -1.79         5.02 o
 -11   3  13         65.67         57.99         6.71 o
 -10   3  13          0.07         -4.41         4.41 o
  -9   3  13          3.22         -4.02         4.02 o
  -8   3  13         10.04          6.58         3.01 o
  -7   3  13         21.01         13.23         3.19 o
  -6   3  13          1.46          5.65         3.06 o
  -5   3  13        136.14        131.68         6.31 o
  -4   3  13        323.68        318.90         8.47 o
  -3   3  13         99.41        103.95         5.53 o
  -2   3  13        326.26        321.82         8.78 o
  -1   3  13         12.42          6.67         3.92 o
   0   3  13        265.89        284.76         8.32 o
   1   3  13         28.46         29.16         4.45 o
   2   3  13        183.48        183.21         8.00 o
   3   3  13         11.21          0.62         4.56 o
   4   3  13          0.62         -4.86         4.86 o
   5   3  13         16.06         16.20         5.89 o
   6   3  13         25.65         38.38        10.11 o
 -16   4  13         26.17         40.50        12.18 o
 -15   4  13          3.05          4.20         8.17 o
 -14   4  13         74.89         69.02         8.17 o
 -13   4  13         16.84          8.44         5.65 o
 -12   4  13         23.03         22.12         6.09 o
 -11   4  13          7.50          9.47         5.30 o
 -10   4  13          0.54         -6.08         6.08 o
  -9   4  13         36.90         34.82         6.22 o
  -8   4  13         19.31          3.73         5.02 o
  -7   4  13        184.84        190.53         6.22 o
  -6   4  13        328.20        353.87        11.33 o
  -5   4  13        148.15        153.31         5.73 o
  -4   4  13          8.06         19.82         5.26 o
  -3   4  13          0.21          6.68         4.20 o
  -2   4  13        683.49        752.27        14.23 o
  -1   4  13          4.07          4.29         4.46 o
   0   4  13          8.01         14.97         5.33 o
   1   4  13        190.26        213.84         8.10 o
   2   4  13        128.38        143.56         7.47 o
   3   4  13          0.87         -1.61         4.23 o
   4   4  13         27.00         35.96         6.36 o
   5   4  13        182.85        195.19        10.24 o
 -15   5  13          0.03          9.62        11.65 o
 -14   5  13         77.08         99.96        12.35 o
 -13   5  13          1.85          1.29         6.39 o
 -12   5  13         10.13         -7.65         7.65 o
 -11   5  13          2.07         -7.39         7.39 o
 -10   5  13         68.43         68.71         7.77 o
  -9   5  13          1.20         -6.58         6.58 o
  -8   5  13         47.43         45.11         6.01 o
  -7   5  13          4.77         -5.12         5.12 o
  -6   5  13         69.62         67.19         7.38 o
  -5   5  13         10.46          8.78         6.15 o
  -4   5  13        677.10        676.42        16.54 o
  -3   5  13        138.89        148.14         6.80 o
  -2   5  13         81.29         76.88         6.02 o
  -1   5  13          5.07          5.31         4.60 o
   0   5  13        630.83        650.96        14.51 o
   1   5  13        305.86        329.32        11.60 o
   2   5  13        180.93        194.09        11.64 o
   3   5  13        154.30        164.48        11.31 o
   4   5  13        159.24        176.18        14.02 o
   5   5  13         18.37         12.32         9.42 o
 -15   6  13         39.38         66.61        15.40 o
 -14   6  13         37.27         37.63         9.57 o
 -13   6  13         53.27         47.54        10.11 o
 -12   6  13         35.57         26.86         8.77 o
 -11   6  13          2.66         -7.96         7.96 o
 -10   6  13        108.40         99.66         8.70 o
  -9   6  13         25.35         24.49         5.70 o
  -8   6  13          6.63         -3.21         4.70 o
  -7   6  13         18.45          8.55         5.66 o
  -6   6  13        157.28        167.64        10.16 o
  -5   6  13         10.85          2.44         5.79 o
  -4   6  13         64.36         65.34         8.36 o
  -3   6  13          4.22         -1.37         5.63 o
  -2   6  13         47.92         35.35         4.90 o
  -1   6  13          7.35          0.62         4.64 o
   0   6  13         10.01         14.40         5.46 o
   1   6  13          0.53         -5.47         5.47 o
   2   6  13        116.94        133.92        10.75 o
   3   6  13         75.51         65.92         9.27 o
   4   6  13          0.02         -5.93         6.93 o
 -14   7  13          0.01          4.74        10.36 o
 -13   7  13         20.38         30.05        10.71 o
 -12   7  13         68.04         81.53        12.36 o
 -11   7  13         44.28         51.91         7.84 o
 -10   7  13         15.84         19.97         7.24 o
  -9   7  13         92.10         82.57         8.16 o
  -8   7  13        117.75        106.28         8.41 o
  -7   7  13          1.52         -4.66         4.66 o
  -6   7  13          2.00         -5.78         5.78 o
  -5   7  13        302.97        288.57        16.01 o
  -4   7  13         95.19        104.54        16.92 o
  -3   7  13         93.99         98.00        10.65 o
  -2   7  13         80.22         75.17         5.89 o
  -1   7  13          6.39          9.64         4.63 o
   0   7  13        121.41        114.42         9.68 o
   1   7  13          9.30          4.40         6.55 o
   2   7  13          2.18          0.67         6.28 o
   3   7  13          1.17         -0.69         6.74 o
 -13   8  13        255.77        261.60        18.81 o
 -12   8  13          4.30         12.10        16.77 o
 -11   8  13        152.26        170.02        11.89 o
 -10   8  13         73.20         72.26         9.57 o
  -9   8  13        127.78        124.37         9.89 o
  -8   8  13         11.02         10.35         7.13 o
  -7   8  13          8.81          0.51         6.59 o
  -6   8  13         74.92        100.59         9.11 o
  -5   8  13        235.56        265.75        15.39 o
  -4   8  13          4.41         -7.62         7.62 o
  -3   8  13         70.00         78.44        13.52 o
  -2   8  13         33.25         35.28        12.44 o
  -1   8  13          3.97          6.64         6.00 o
   0   8  13         65.14         63.73         9.04 o
   1   8  13         14.48         28.20         7.37 o
   2   8  13        105.34        125.27        13.01 o
 -12   9  13        141.74        139.52        15.98 o
 -11   9  13          7.69         13.98        10.55 o
 -10   9  13         32.64         29.42         8.22 o
  -9   9  13         20.97         25.02         7.41 o
  -8   9  13          0.11         -2.58         6.15 o
  -7   9  13         73.12         66.07         8.08 o
  -6   9  13         53.24         36.87         7.14 o
  -5   9  13          2.25         10.17         6.70 o
  -4   9  13         42.84         42.52        10.14 o
  -3   9  13         33.13         46.64         9.24 o
  -2   9  13          0.46         -6.25         7.61 o
  -1   9  13          0.01          3.05         8.81 o
   0   9  13          7.82          8.23        10.01 o
   1   9  13          7.81         -6.52         6.52 o
 -10  10  13         31.69         14.92         8.08 o
  -9  10  13         14.03          7.45         7.93 o
  -8  10  13        221.92        220.12        12.61 o
  -7  10  13         50.63         49.37         8.39 o
  -6  10  13         72.30         79.04         9.56 o
  -5  10  13         25.43         18.77         8.70 o
  -4  10  13         25.44         25.86        12.21 o
  -3  10  13         31.10         24.80         9.62 o
  -2  10  13          5.93          0.34         9.21 o
  -1  10  13         98.49         99.62        11.72 o
  -7  11  13         74.27        106.42        11.76 o
  -6  11  13          3.45         -7.03         7.03 o
  -5  11  13          7.85         10.69         7.54 o
  -4  11  13         23.89         29.51         9.18 o
 -16   0  14         13.28         14.56        14.56 o
 -15   0  14         25.63         17.34        13.88 o
 -14   0  14         30.52         29.13        15.96 o
 -13   0  14         29.15         36.07        13.18 o
 -12   0  14         27.42          8.58        13.18 o
 -11   0  14         12.45         -5.39         7.59 o
 -10   0  14        798.08        792.49        19.07 o
  -9   0  14        276.18        244.77        11.28 o
  -8   0  14        701.61        693.65        17.15 o
  -7   0  14        106.54        118.96         7.16 o
  -6   0  14         45.05         55.75         6.78 o
  -5   0  14         82.40         64.29         7.42 o
  -4   0  14        819.26        856.07        20.54 o
  -3   0  14         64.49         69.30         7.85 o
  -2   0  14          4.87         -4.95         5.58 o
  -1   0  14        175.21        163.02        15.21 o
   0   0  14         68.27         58.81         8.57 o
   1   0  14        219.49        218.21        13.86 o
   2   0  14         91.13        131.68        12.12 o
   3   0  14        131.22        148.95        11.18 o
   4   0  14         69.17         75.36         9.45 o
   5   0  14         67.37         81.72        11.21 o
 -16   1  14          0.44         -2.89        10.05 o
 -15   1  14         16.52         34.34        11.28 o
 -14   1  14          0.03         -9.93        12.48 o
 -13   1  14         40.08         39.84         6.92 o
 -12   1  14          0.57         -5.18         5.18 o
 -11   1  14          0.00         -2.15         4.12 o
 -10   1  14         20.65         28.43         6.53 o
  -9   1  14        270.70        267.89         9.06 o
  -8   1  14         51.47         46.42         4.88 o
  -7   1  14          2.87         -2.74         3.16 o
  -6   1  14          0.56         -2.01         3.32 o
  -5   1  14          2.24          1.25         4.01 o
  -4   1  14         18.83         17.29         4.33 o
  -3   1  14        160.65        149.40         7.21 o
  -2   1  14         67.11         64.19         5.88 o
  -1   1  14         31.20         24.54         4.97 o
   0   1  14         29.06         38.41         7.41 o
   1   1  14         24.57         22.78         5.37 o
   2   1  14          2.43          2.63         4.75 o
   3   1  14          5.89          4.34         5.00 o
   4   1  14         18.39         23.71         5.57 o
   5   1  14          3.82          7.37         5.11 o
 -16   2  14        141.90        171.66        16.87 o
 -15   2  14         70.09         63.12         9.84 o
 -14   2  14        148.07        177.75        12.25 o
 -13   2  14         12.62          3.71         5.93 o
 -12   2  14        178.03        188.05        10.27 o
 -11   2  14          0.52         -2.68         4.85 o
 -10   2  14        143.91        137.27         7.25 o
  -9   2  14         88.10         88.45         6.10 o
  -8   2  14         94.00         89.60         5.65 o
  -7   2  14        184.58        189.54         7.44 o
  -6   2  14         82.84         71.23         5.68 o
  -5   2  14        243.34        227.49         9.64 o
  -4   2  14        125.75        134.76         7.43 o
  -3   2  14        251.72        237.62        11.12 o
  -2   2  14          8.03          8.32         4.70 o
  -1   2  14         28.90         30.48         6.10 o
   0   2  14        247.60        265.23        10.17 o
   1   2  14         12.67         34.79         5.11 o
   2   2  14         61.37         57.34         6.32 o
   3   2  14         60.87         58.80         6.56 o
   4   2  14          0.64         -4.87         4.87 o
   5   2  14          0.11          6.45         5.84 o
 -16   3  14         65.48         55.68        12.44 o
 -15   3  14         54.23         66.23         9.82 o
 -14   3  14         44.57         51.04         9.81 o
 -13   3  14         22.13         41.16        12.48 o
 -12   3  14         13.16          8.08         5.52 o
 -11   3  14         36.50         33.30         5.92 o
 -10   3  14          0.03          0.25         4.73 o
  -9   3  14         17.39         20.91         4.70 o
  -8   3  14        408.01        401.21         9.15 o
  -7   3  14          3.13          1.66         3.50 o
  -6   3  14        954.46        961.59        16.19 o
  -5   3  14          0.43         -3.89         3.89 o
  -4   3  14          7.25         11.36         4.51 o
  -3   3  14         87.29         74.68         6.08 o
  -2   3  14        124.07        120.35         7.18 o
  -1   3  14        235.83        205.78        10.10 o
   0   3  14         22.34         39.72         6.61 o
   1   3  14        194.00        200.76         8.81 o
   2   3  14         89.66         80.13         7.14 o
   3   3  14          6.55          0.48         4.93 o
   4   3  14        121.31        126.81         8.66 o
 -15   4  14         69.34         46.48        12.82 o
 -14   4  14          4.99         21.66        14.42 o
 -13   4  14        150.01        148.89        13.12 o
 -12   4  14         17.05          9.79         8.20 o
 -11   4  14         56.38         80.35        10.11 o
 -10   4  14         58.32         49.04         8.83 o
  -9   4  14         19.10         24.90         7.10 o
  -8   4  14         10.86         16.82         6.29 o
  -7   4  14        563.01        596.63        16.54 o
  -6   4  14         70.85         74.97         5.94 o
  -5   4  14          1.39          0.38         3.46 o
  -4   4  14        120.98        138.76         6.82 o
  -3   4  14        353.58        365.62        10.89 o
  -2   4  14        198.18        186.20         8.61 o
  -1   4  14          6.70          6.41         4.77 o
   0   4  14        481.23        500.48        13.60 o
   1   4  14          0.00          8.56         5.86 o
   2   4  14         52.89         69.07         9.15 o
   3   4  14         22.38         30.64         7.64 o
   4   4  14          1.67          9.61         7.46 o
 -15   5  14          0.03        -10.96        10.96 o
 -14   5  14         90.14        105.64        12.87 o
 -13   5  14          2.33         -1.08         8.75 o
 -12   5  14         15.83         -0.48         8.63 o
 -11   5  14          3.32          3.35         6.77 o
 -10   5  14          1.00          8.23         8.80 o
  -9   5  14         21.84          9.15         7.61 o
  -8   5  14          1.11         -4.91         4.91 o
  -7   5  14        235.64        233.49        11.96 o
  -6   5  14        379.86        404.41        13.39 o
  -5   5  14        110.03        111.90        10.11 o
  -4   5  14         50.69         43.76         4.54 o
  -3   5  14         14.42         10.78         4.19 o
  -2   5  14          4.07          1.67         4.50 o
  -1   5  14         25.71         24.34         5.29 o
   0   5  14         42.71         56.99         6.51 o
   1   5  14        116.52        144.40         8.86 o
   2   5  14          6.10         21.18         6.17 o
   3   5  14          3.54          8.80         6.29 o
 -14   6  14         95.17        111.42        12.54 o
 -13   6  14         17.73          0.80         9.10 o
 -12   6  14         26.71         15.70         9.54 o
 -11   6  14        119.97        136.29        18.06 o
 -10   6  14         71.96         75.74        10.60 o
  -9   6  14         43.09         39.85         8.90 o
  -8   6  14         10.37          1.21         6.49 o
  -7   6  14         84.59         71.65         7.32 o
  -6   6  14        155.40        176.47        14.66 o
  -5   6  14        116.75        145.74        20.29 o
  -4   6  14        365.00        386.55        15.69 o
  -3   6  14          2.50         14.72         7.44 o
  -2   6  14          5.04          6.88         4.52 o
  -1   6  14          6.34         10.27         4.98 o
   0   6  14        121.87        136.78        10.70 o
   1   6  14         12.02         25.23         6.29 o
   2   6  14          0.06          1.21         5.47 o
   3   6  14         34.79         32.49         8.38 o
 -13   7  14         37.04         28.23        10.70 o
 -12   7  14         27.86         18.84        14.41 o
 -11   7  14         57.11         30.41         9.61 o
 -10   7  14         92.26        103.89        13.03 o
  -9   7  14        316.16        299.50        12.63 o
  -8   7  14         15.84          9.03         6.09 o
  -7   7  14          3.15         -3.49         5.93 o
  -6   7  14         75.43         93.03        10.33 o
  -5   7  14        122.30        127.85        11.40 o
  -4   7  14         28.17         29.07         7.69 o
  -3   7  14        115.56        147.02        14.61 o
  -2   7  14         79.36        111.16        12.97 o
  -1   7  14          9.95          7.92         5.24 o
   0   7  14         10.31          7.16         5.76 o
   1   7  14          1.72         -3.29         5.64 o
   2   7  14          6.24         14.13         8.28 o
 -12   8  14          4.56          3.53        10.61 o
 -11   8  14          7.18         -4.23         9.96 o
 -10   8  14          0.11         -7.74         7.74 o
  -9   8  14          3.82          7.72         7.96 o
  -8   8  14          1.86         -5.59         6.72 o
  -7   8  14         58.94         67.81         8.50 o
  -6   8  14          9.03         -0.34         8.15 o
  -5   8  14          0.00          0.94         6.42 o
  -4   8  14         14.47         15.31         7.22 o
  -3   8  14        149.34        143.18        12.69 o
  -2   8  14         21.52         24.81         8.09 o
  -1   8  14         33.67         22.86         8.02 o
   0   8  14          2.76         -7.99         9.05 o
   1   8  14          1.08         -5.13         5.97 o
 -11   9  14         45.91         43.52        16.38 o
 -10   9  14          5.00         -0.22         6.46 o
  -9   9  14         30.22         23.42         7.12 o
  -8   9  14          3.98          4.88         6.41 o
  -7   9  14         13.44         -7.21         7.21 o
  -6   9  14         24.64         15.86         8.15 o
  -5   9  14        109.21        115.99        10.95 o
  -4   9  14          0.15          8.43         9.09 o
  -3   9  14        144.62        139.73        12.91 o
  -2   9  14         56.08         75.55        11.59 o
  -1   9  14         12.95          4.08         9.33 o
  -8  10  14         47.96         37.06         8.31 o
  -7  10  14         23.25         23.28         7.55 o
  -6  10  14          5.02         -7.27         7.27 o
  -5  10  14         24.15         28.11         8.63 o
  -4  10  14          7.03         11.41        10.13 o
  -3  10  14          2.34          4.11         8.28 o
 -15   1  15          0.02         -5.31        10.05 o
 -14   1  15         10.85         24.75         9.77 o
 -13   1  15         22.78         17.54         9.76 o
 -12   1  15          7.37          6.46         6.98 o
 -11   1  15        103.23        124.86         8.68 o
 -10   1  15        124.07        114.15         7.11 o
  -9   1  15         52.10         40.10         5.48 o
  -8   1  15          1.82         -1.90         4.08 o
  -7   1  15         85.83         75.55         5.63 o
  -6   1  15        192.57        177.16         8.44 o
  -5   1  15         24.56         42.48         5.72 o
  -4   1  15        655.70        725.05        13.70 o
  -3   1  15         39.07         51.42         5.68 o
  -2   1  15         70.62         58.52         6.29 o
  -1   1  15          4.93         -0.15         4.78 o
   0   1  15        102.08        106.36         7.58 o
   1   1  15         26.59         27.15         6.09 o
   2   1  15          0.35         -4.99         4.99 o
   3   1  15         52.71         43.36         6.65 o
 -15   2  15         23.87         42.57        11.33 o
 -14   2  15         53.23         70.47         9.58 o
 -13   2  15         27.04         38.90         7.18 o
 -12   2  15         90.60         90.74         8.08 o
 -11   2  15         11.88         17.54         5.99 o
 -10   2  15        387.56        394.38        13.00 o
  -9   2  15         91.96         77.98         6.15 o
  -8   2  15          2.25         -3.81         3.81 o
  -7   2  15         92.49         85.12         6.32 o
  -6   2  15        341.28        353.14        11.25 o
  -5   2  15         16.39         20.73         4.88 o
  -4   2  15        459.71        500.23        12.90 o
  -3   2  15        112.19        116.39         7.79 o
  -2   2  15          1.95          0.55         5.28 o
  -1   2  15         53.96         60.43         8.50 o
   0   2  15        140.06        124.96         9.14 o
   1   2  15         26.18         25.13         7.44 o
   2   2  15          0.01         -4.74         4.74 o
   3   2  15          6.57         -5.06         5.06 o
 -15   3  15          0.82         -8.33        15.96 o
 -14   3  15          0.01          7.77         8.10 o
 -13   3  15         41.45         31.47        10.20 o
 -12   3  15         12.44         19.75         8.23 o
 -11   3  15         25.75         79.73        15.05 o
 -10   3  15         31.33         24.68         9.74 o
  -9   3  15         11.51          7.31         3.94 o
  -8   3  15        114.57        111.67         5.93 o
  -7   3  15         29.13         36.70         4.94 o
  -6   3  15          8.30         16.72         4.49 o
  -5   3  15         53.45         62.99         6.00 o
  -4   3  15          0.77          1.41         4.48 o
  -3   3  15          0.67         -3.57         4.78 o
  -2   3  15         22.92         21.35         6.12 o
  -1   3  15        128.61        125.05         8.74 o
   0   3  15         21.95         21.95         6.89 o
   1   3  15         42.84         27.83         8.04 o
   2   3  15          1.21         -4.47         6.45 o
   3   3  15         12.98         12.67         6.52 o
 -15   4  15          0.23          8.40        11.74 o
 -14   4  15         18.56         24.16         9.19 o
 -13   4  15         47.27         63.80        10.46 o
 -12   4  15          3.19          6.06        13.36 o
 -11   4  15         41.98         55.65         9.71 o
 -10   4  15        105.97        116.34        11.69 o
  -9   4  15          0.78         -3.03         6.06 o
  -8   4  15         43.13         43.10         7.71 o
  -7   4  15          2.97          4.92         7.59 o
  -6   4  15        384.90        437.72        18.15 o
  -5   4  15          0.25          8.05         4.14 o
  -4   4  15        185.36        178.84         8.48 o
  -3   4  15         13.07         26.80         7.74 o
  -2   4  15         65.89         78.76         7.31 o
  -1   4  15          0.31         16.74         6.11 o
   0   4  15         62.00         62.51        11.59 o
   1   4  15         21.42         25.73         7.32 o
   2   4  15          4.05          2.03         6.22 o
   3   4  15         12.22         16.36         6.88 o
 -14   5  15         15.42         30.39        10.39 o
 -13   5  15          0.13         16.85         9.26 o
 -12   5  15         10.37         -7.88         7.88 o
 -11   5  15         44.91         27.82         9.14 o
 -10   5  15          1.86          7.21         8.39 o
  -9   5  15         39.74         39.16         8.47 o
  -8   5  15         15.21          9.08         6.67 o
  -7   5  15         14.26         16.25         9.06 o
  -6   5  15         49.49         65.31        10.65 o
  -5   5  15        106.76        107.47        12.15 o
  -4   5  15         83.43         77.05        10.64 o
  -3   5  15         28.71         34.19         5.61 o
  -2   5  15         62.60         74.90         7.19 o
  -1   5  15        180.21        230.60        11.21 o
   0   5  15         71.07         85.23         9.84 o
   1   5  15         77.28         83.36         8.80 o
   2   5  15         47.32         68.45        12.16 o
 -13   6  15         13.40         16.31        10.28 o
 -12   6  15         18.96         27.06        10.39 o
 -11   6  15         21.82         22.47         9.74 o
 -10   6  15          2.22          7.46         7.99 o
  -9   6  15         52.02         42.38        11.13 o
  -8   6  15         48.31         20.35         8.36 o
  -7   6  15        188.31        190.97        15.89 o
  -6   6  15         11.57         24.10        18.27 o
  -5   6  15          0.67          1.71         8.75 o
  -4   6  15         59.91         74.75        11.96 o
  -3   6  15        273.91        297.40        22.32 o
  -2   6  15          4.33          3.02         6.02 o
  -1   6  15        101.35         99.71         7.94 o
   0   6  15          4.35         -3.33         5.76 o
   1   6  15          2.72          3.66         6.58 o
 -12   7  15         25.64         22.26        10.65 o
 -11   7  15         23.58         21.07         9.42 o
 -10   7  15          0.50        -10.16        10.16 o
  -9   7  15          0.87         -5.47         7.50 o
  -8   7  15         21.94         21.21         8.58 o
  -7   7  15         33.11         34.62         9.08 o
  -6   7  15         31.06         18.84        10.17 o
  -5   7  15         52.35         67.95        10.48 o
  -4   7  15          0.65         -2.05        10.61 o
  -3   7  15          0.05         -7.60         7.60 o
  -2   7  15          1.21         15.14         7.73 o
  -1   7  15          9.10          6.36         8.42 o
   0   7  15          1.71         -3.54         5.52 o
 -11   8  15         50.54         28.21        10.89 o
 -10   8  15          4.31         -9.17         9.17 o
  -9   8  15        206.85        249.53        15.50 o
  -8   8  15          2.38          6.83         8.91 o
  -7   8  15         91.68         80.82        10.58 o
  -6   8  15         30.01         33.30         8.27 o
  -5   8  15          8.16          7.25         9.35 o
  -4   8  15          9.50         19.39         8.01 o
  -3   8  15          0.17          2.61         9.06 o
  -2   8  15        148.54        149.41        13.75 o
  -1   8  15         13.43         17.35        10.71 o
  -9   9  15         20.89          5.47        15.84 o
  -8   9  15         16.73          7.11        11.76 o
  -7   9  15          7.78          8.69         6.75 o
  -6   9  15          1.15         -2.35         6.55 o
  -5   9  15         27.05         17.88         8.48 o
  -4   9  15         22.83         14.08         9.56 o
  -3   9  15          3.20         10.60         9.25 o
 -15   0  16          6.42          1.38        14.56 o
 -14   0  16         26.05         38.84        14.56 o
 -13   0  16          3.13         -6.29         8.30 o
 -12   0  16         21.65         35.04         9.28 o
 -11   0  16          1.55         -4.19         7.80 o
 -10   0  16         78.12         84.43        15.61 o
  -9   0  16        173.17        162.48        13.48 o
  -8   0  16        608.98        634.92        22.31 o
  -7   0  16        213.75        234.93        14.95 o
  -6   0  16          4.21         -2.59         7.10 o
  -5   0  16         25.11         42.42         9.48 o
  -4   0  16        495.71        506.76        17.49 o
  -3   0  16         14.54          4.23         6.59 o
  -2   0  16         35.07         28.35         8.36 o
  -1   0  16          1.50         -1.12         7.45 o
   0   0  16         18.88          6.96         7.70 o
   1   0  16        129.19         89.43        12.74 o
   2   0  16          0.45         -6.29         8.24 o
 -15   1  16          4.66         -4.80         9.98 o
 -14   1  16          9.87         19.86         8.10 o
 -13   1  16         21.05         28.52         8.05 o
 -12   1  16         14.17         14.50         8.81 o
 -11   1  16         36.98         45.28         6.58 o
 -10   1  16         18.53         10.53         6.51 o
  -9   1  16         53.13         68.15         7.22 o
  -8   1  16         81.44         83.49         7.31 o
  -7   1  16          1.02          3.84         4.43 o
  -6   1  16          6.41          6.38         4.88 o
  -5   1  16        345.64        406.95        15.48 o
  -4   1  16          0.66         20.08         5.88 o
  -3   1  16         44.71         34.17         6.28 o
  -2   1  16        112.62        120.96        10.03 o
  -1   1  16         12.06         24.38        10.92 o
   0   1  16          0.13         -2.56         5.90 o
   1   1  16         25.32         11.83         6.50 o
   2   1  16         63.01         64.02         8.76 o
 -15   2  16          3.84        -11.79        14.56 o
 -14   2  16          0.03          3.00         7.62 o
 -13   2  16          0.33          0.72         6.92 o
 -12   2  16          3.58          0.98         7.61 o
 -11   2  16         84.86         79.95         7.28 o
 -10   2  16         20.30         18.19         4.89 o
  -9   2  16         15.03         -0.21         4.50 o
  -8   2  16         11.61          4.54         4.31 o
  -7   2  16         80.01         82.04         6.58 o
  -6   2  16         89.35        105.88         7.34 o
  -5   2  16        134.21        130.93         8.06 o
  -4   2  16          0.43          9.59         5.46 o
  -3   2  16          2.54          1.06         5.25 o
  -2   2  16         10.73         16.65         6.15 o
  -1   2  16          0.83          5.66         6.12 o
   0   2  16         16.68         22.06         6.64 o
   1   2  16          8.43          2.43         6.54 o
   2   2  16         30.03         22.72         9.42 o
 -14   3  16         49.23         70.76        14.19 o
 -13   3  16         38.83         27.05        11.77 o
 -12   3  16         65.68         68.08        10.18 o
 -11   3  16        133.19        142.26        12.27 o
 -10   3  16         77.26         80.72        10.18 o
  -9   3  16         34.23         22.58         7.34 o
  -8   3  16          0.29         -5.11         6.33 o
  -7   3  16        101.85         99.44         6.61 o
  -6   3  16          8.60         13.09         4.68 o
  -5   3  16         30.43         40.15         5.78 o
  -4   3  16          3.51          0.77         4.98 o
  -3   3  16         24.98         42.79         6.40 o
  -2   3  16        237.68        256.06        11.57 o
  -1   3  16          6.68         15.59         6.14 o
   0   3  16         80.15         78.19        12.19 o
   1   3  16         19.51         17.95         7.05 o
 -14   4  16         40.26         43.88        10.28 o
 -13   4  16          2.31         13.95         9.33 o
 -12   4  16        129.90        163.00        13.45 o
 -11   4  16        115.35        113.61        11.83 o
 -10   4  16         30.23         23.81        13.30 o
  -9   4  16         53.69         57.21         8.56 o
  -8   4  16         45.98         37.65         8.13 o
  -7   4  16         54.78         62.75        10.25 o
  -6   4  16         47.89         41.79         9.26 o
  -5   4  16          2.16         -4.57         7.47 o
  -4   4  16         11.95         10.07         4.96 o
  -3   4  16        293.55        301.21        18.12 o
  -2   4  16         55.29         69.77         8.48 o
  -1   4  16        279.52        306.34        13.43 o
   0   4  16          7.04         13.39         6.57 o
   1   4  16         46.58         40.30         7.60 o
 -13   5  16         15.13         38.51        10.45 o
 -12   5  16          0.05         -5.13         8.65 o
 -11   5  16         27.12         37.81         9.84 o
 -10   5  16          0.49         -3.42         8.63 o
  -9   5  16         36.20         27.14         7.61 o
  -8   5  16          0.21         41.54        19.53 o
  -7   5  16          0.10         -4.03         7.96 o
  -6   5  16         22.85         35.61        13.63 o
  -5   5  16         25.13         26.46        14.36 o
  -4   5  16         50.82         33.90        10.00 o
  -3   5  16         11.52         21.07         8.41 o
  -2   5  16          4.86          4.80         5.68 o
  -1   5  16          1.28         -5.09         5.09 o
   0   5  16         37.10         30.01         6.93 o
 -12   6  16          8.16          0.73        11.12 o
 -11   6  16         38.86         35.19        14.10 o
 -10   6  16         18.56          6.07         7.54 o
  -9   6  16          0.50         -7.43         7.43 o
  -8   6  16         60.01         66.59         9.61 o
  -7   6  16        128.16        143.30        14.13 o
  -6   6  16         32.16         26.64        10.19 o
  -5   6  16         68.43         87.84        16.78 o
  -4   6  16         60.44         64.94        11.87 o
  -3   6  16          0.05          2.49         8.55 o
  -2   6  16          6.11         -8.95         9.15 o
  -1   6  16         20.44         21.94         8.11 o
 -11   7  16          0.13         -9.79         9.79 o
 -10   7  16         32.10         22.28         9.32 o
  -9   7  16          7.90          7.06         8.84 o
  -8   7  16          4.96         -7.85         7.85 o
  -7   7  16         38.20         38.73         9.74 o
  -6   7  16         67.64         93.62        13.47 o
  -5   7  16          4.86         12.21         9.37 o
  -4   7  16         49.47         47.18        11.96 o
  -3   7  16         16.40          2.74         9.86 o
  -2   7  16          0.05          0.02         8.87 o
  -9   8  16         13.93         -3.35        10.98 o
  -8   8  16          4.52         -5.27         9.39 o
  -7   8  16         13.01          2.23        13.16 o
  -6   8  16          5.66          0.31         8.61 o
  -5   8  16          0.00          5.99        10.94 o
  -4   8  16         12.25          7.20        10.89 o
 -14   1  17          1.31         -2.15         7.70 o
 -13   1  17         46.11         36.22         8.39 o
 -12   1  17          2.75          4.02         5.95 o
 -11   1  17         44.32         40.73         7.71 o
 -10   1  17          5.56         12.21         6.00 o
  -9   1  17          0.01         -4.98         4.98 o
  -8   1  17         26.98          8.50        11.92 o
  -7   1  17        130.25        139.58         9.14 o
  -6   1  17        478.63        510.23        14.95 o
  -5   1  17         69.94         85.29         8.13 o
  -4   1  17         74.43         70.46         7.35 o
  -3   1  17          0.01          1.20         5.82 o
  -2   1  17         59.16         56.59         8.09 o
  -1   1  17          8.81          0.50         6.33 o
   0   1  17         10.51         12.92         6.75 o
 -14   2  17          0.32         21.92        12.01 o
 -13   2  17         10.12         13.21        10.27 o
 -12   2  17          0.01         -6.79        10.40 o
 -11   2  17         31.34         30.90        10.75 o
 -10   2  17         16.59          7.27         6.68 o
  -9   2  17         18.59         18.99         6.11 o
  -8   2  17         10.63          6.08         7.96 o
  -7   2  17          0.16          3.85         5.65 o
  -6   2  17          3.16         25.43         8.30 o
  -5   2  17         50.52         59.39         7.05 o
  -4   2  17          8.10         15.78         6.07 o
  -3   2  17          0.31          2.69         5.83 o
  -2   2  17         18.05         21.14         6.67 o
  -1   2  17         17.54          2.94         6.13 o
   0   2  17         15.14         12.56         7.20 o
 -13   3  17         23.31         12.14        11.77 o
 -12   3  17          0.03         10.17        12.48 o
 -11   3  17          0.00          7.98         9.81 o
 -10   3  17         14.07         -2.08         8.05 o
  -9   3  17         44.67         33.53         7.78 o
  -8   3  17         21.29          1.47         6.90 o
  -7   3  17         97.26        114.15        11.68 o
  -6   3  17         35.26         37.18         7.59 o
  -5   3  17         46.65         63.85         6.76 o
  -4   3  17          0.22          9.75         5.70 o
  -3   3  17         18.62         27.10         7.14 o
  -2   3  17          7.95         18.96         6.53 o
  -1   3  17          4.52         -3.86         6.22 o
   0   3  17          2.99         -7.42         7.42 o
 -13   4  17          5.89         -8.55        11.52 o
 -12   4  17         28.27         35.31        13.72 o
 -11   4  17         12.19         17.73         8.67 o
 -10   4  17         67.58         54.19        11.59 o
  -9   4  17          8.04         -4.88         7.05 o
  -8   4  17          1.30         -7.50         7.50 o
  -7   4  17          1.94          7.62         8.39 o
  -6   4  17          0.89          1.40         9.49 o
  -5   4  17          9.53         13.34         8.51 o
  -4   4  17         15.39         21.94         8.50 o
  -3   4  17          0.03         19.19         6.75 o
  -2   4  17         73.13        111.10         9.01 o
  -1   4  17          6.84         32.25         7.27 o
 -12   5  17          2.30          1.87         8.92 o
 -11   5  17          0.60         -3.23         8.41 o
 -10   5  17          2.86         -7.21         7.21 o
  -9   5  17         10.85         -3.46         7.66 o
  -8   5  17          9.38        -10.33        10.33 o
  -7   5  17          6.51          1.33         7.83 o
  -6   5  17         10.66         24.53         9.44 o
  -5   5  17          1.43         -6.81         6.81 o
  -4   5  17         23.44          9.83         9.50 o
  -3   5  17         13.59          4.00        12.62 o
  -2   5  17         18.11         17.26        10.56 o
 -11   6  17         12.64          0.36        12.23 o
 -10   6  17          1.71         -7.67         7.67 o
  -9   6  17          0.82         -3.50         8.45 o
  -8   6  17          3.06         -3.64         8.19 o
  -7   6  17          1.89         -3.49         9.46 o
  -6   6  17          6.10         -2.39         9.44 o
  -5   6  17          2.81         -2.23         7.36 o
  -4   6  17         56.82         42.47        11.00 o
  -3   6  17          0.57         11.89         9.87 o
  -8   7  17          2.17         -0.46         8.76 o
  -7   7  17          9.19         21.74         8.79 o
  -6   7  17          9.88          3.37        10.14 o
  -5   7  17         19.49         19.27        10.66 o
 -13   0  18          8.84         -2.60        20.11 o
 -12   0  18         48.53         58.33        11.03 o
 -11   0  18         40.09         47.80        10.75 o
 -10   0  18          3.36         -8.03        13.18 o
  -9   0  18          3.28         15.90         9.06 o
  -8   0  18         16.93         22.01        10.06 o
  -7   0  18        162.38        178.52        15.18 o
  -6   0  18          9.50         11.79         8.82 o
  -5   0  18        255.52        308.80        18.14 o
  -4   0  18         77.26        115.09        14.19 o
  -3   0  18         32.60         39.62        20.46 o
  -2   0  18         26.55         20.11        11.28 o
 -13   1  18         32.84         44.43        11.77 o
 -12   1  18         15.93         15.58         8.10 o
 -11   1  18         28.70         13.87         6.03 o
 -10   1  18         10.26          4.69         6.20 o
  -9   1  18         10.54         -0.23         5.77 o
  -8   1  18        158.70        150.76        11.41 o
  -7   1  18          0.19          4.03         6.20 o
  -6   1  18          0.87         12.10         6.20 o
  -5   1  18         45.72         62.56        10.65 o
  -4   1  18         53.86         55.00         8.32 o
  -3   1  18         16.67         32.02         7.88 o
  -2   1  18          3.25         -1.03        10.91 o
 -12   2  18         10.09         23.31        10.46 o
 -11   2  18         22.99          0.96        21.51 o
 -10   2  18          5.90         -9.98         9.98 o
  -9   2  18         68.64         54.38        13.88 o
  -8   2  18         21.04         30.12        11.05 o
  -7   2  18        134.66        151.65        12.61 o
  -6   2  18         26.88         26.31         6.63 o
  -5   2  18          0.20          2.47         6.06 o
  -4   2  18          1.01         -3.63         7.66 o
  -3   2  18          7.71          9.40         7.40 o
  -2   2  18          0.28          7.06         7.01 o
 -12   3  18         69.43         56.34        12.50 o
 -11   3  18         34.23         27.51        12.01 o
 -10   3  18         10.78        -10.65        10.65 o
  -9   3  18         56.32         50.00        50.63 o
  -8   3  18          1.14         -3.47         9.81 o
  -7   3  18         53.92         48.89         9.74 o
  -6   3  18         12.72         10.96         8.34 o
  -5   3  18         67.56         66.40        11.82 o
  -4   3  18         29.80         30.30         6.74 o
  -3   3  18        102.76        110.86         9.11 o
 -11   4  18         40.61         36.03        12.50 o
 -10   4  18          5.31         -3.81         8.96 o
  -9   4  18          1.45         -7.24         7.55 o
  -8   4  18         14.30         16.15         8.30 o
  -7   4  18         76.52         86.50        11.56 o
  -6   4  18          0.01          9.36         9.15 o
  -5   4  18         33.18         35.37        10.13 o
  -4   4  18        237.64        246.22        17.19 o
 -10   5  18          2.78        -13.18        13.18 o
  -9   5  18          8.99         -7.84         7.84 o
  -8   5  18          0.16         -3.45         7.66 o
  -7   5  18          0.03         -8.51         8.51 o
  -6   5  18         11.76          9.40         9.56 o
  -5   5  18          5.77          6.37         9.34 o
 -10   1  19         73.14         63.17        12.50 o
  -9   1  19          0.17         -1.49         6.93 o
  -8   1  19         34.61         29.33         7.95 o
  -7   1  19         19.75         25.20         6.96 o
  -6   1  19         53.31         79.32         8.69 o
  -5   1  19          2.58         12.58         7.11 o
 -10   2  19          8.75          2.30        15.26 o
  -9   2  19         21.24          1.38        10.30 o
  -8   2  19          2.47         13.30        13.18 o
  -7   2  19         46.79         60.90        12.64 o
  -6   2  19          8.55          9.81         8.50 o
  -8   3  19         17.35         36.19        12.99 o
  -7   3  19          0.06          8.64        11.03 o
                                                
